# Supplementary material for: Wood allocation trade‐offs between fiber wall, fiber lumen, and axial parenchyma drive drought resistance in neotropical trees
Source: Plant Cell Environ. 2020 Feb 3;43(4):965–80. doi: 10.1111/pce.13687 (PMC7155043; doi:10.1111/pce.13687)
Supplement: Supplementary file 2 — Appendix S2: Supporting Information [file PCE-43-965-s002.xlsx]

## Sheet: Headers
Header	Type	Description	Unit
ID	text	Identification number	-
Genus	text	Accepted genus name	-
Species	text	Accepted species name	-
Source	text	Source	-
Site	text	Site	-
Organ	text	Organ measured	-
Height	numeric	Individual height	m
DBH	numeric	Individual diameter at breast height (1.3 meter)	cm
MBD	numeric	Mean branch diameter	cm
Ab	numeric	Basal area	cm2
MSL	numeric	Mean segment length	cm
As	numeric	Sapwood area	cm
Al	numeric	Leaf area	m2
Al.As	numeric	Leaf area : sapwood area ratio	m2 cm-2
HV	numeric	Huber value	(cm2 cm-2) x 10^6
P50	numeric	Branch xylem water potential at 50% loss of hydraulic conductance	MPa
LWP_min	numeric	Minimum leaf water potential	MPa
SWP_TB_min	numeric	Minimum sapwood water potential of terminal branches	MPa
SWP_SB_min	numeric	Minimum sapwood water potential at stem base	MPa
Wd	numeric	Wood density	g cm-3
MLV	numeric	Mean longest vessel	cm
Ks_native	numeric	Native sapwood area specific hydraulic conductivity	kg s-1 m-1 Mpa-1
Ks_max	numeric	Maximum sapwood area specific hydraulic conductivity	kg s-1 m-1 Mpa-1
Ksmol	numeric	Maximum sapwood area specific hydraulic conductivity in mole	mol m-1 s-1 Mpa-1
fraction_ne	numeric	Fraction of native embolism	fraction
est_fraction_ne	numeric	Estimated fraction of native embolism	fraction
Kl_native	numeric	Native leaf area specific hydraulic conductivity	kg s-1 m-1 Mpa-1 (*10^-4)
Kl_max	numeric	Maximum leaf area specific hydraulic conductivity	kg s-1 m-1 Mpa-1 (*10^-4)
Klmol	numeric	Maximum leaf area specific hydraulic conductivity in mole	mmol m-1 s-1 Mpa-1
Ks_Ksmol	text	Hydraulic conductivity in kilograms or mole (from source)	-
Ks_measured	text	Organ specific conductivity measured	-
Method_Ks	text	Method of specific conductivity measurements	-
SWC_dw	numeric	Saturated sapwood water content, percent of dry weight	g g-1
RWCd_md	numeric	Sapwood water content midday, relative to saturated	fraction
Capacitance	numeric	Sapwood volume specific hydraulic capacitance	kg m-3 MPA-1
Method Capacitance	text	Method of capacitance measurement	-
Amax	numeric	Leaf-area specific maximum photosynthesis	µmol m-2 s-1
gs_max	numeric	Leaf-area specific maximum stomatal conductance	mol m-2 s-1
Dh	numeric	Hydraulically weighted vessel diameter	µm
Da	numeric	Average vessel diameter	µm
Vla	numeric	Average vessel lumen area	mm2
Va	numeric	Average vessel area	mm2
Dm	numeric	Maximum vessel diameter	µm
VDR	text	Vessel diameter recalculated	-
VD	numeric	Vessel density	# mm-2
VWT	numeric	Average vessel wall thickness	µm
tb_sq	numeric	Vessel thickness to span ratio	ratio
Df	numeric	Average fiber diameter	µm
Dfl	numeric	Average fiber lumen diameter	µm
Fwt	numeric	Average fiber wall thickness	µm
Fl	numeric	Fiber length	µm
Cwf	numeric	Cell wall fraction	%
Ff	numeric	Fiber fraction	%
Flf	numeric	Fiber lumen fraction	%
Fwf	numeric	Fiber wall fraction	%
Vf	numeric	Vessel fraction	%
Vlf	numeric	Vessel lumen fraction	%
Vwf	numeric	Vessel wall fraction	%
Plf	numeric	Parenchyma fraction	%
Plf_r	numeric	Ray parenchyma fraction	%
Plf_a	numeric	Axial parenchyma fraction	%
Cf	text	Xylem volume fraction estimated	-
Jw	numeric	Maximum sapwood area specific transpiration in the wet season (sap flux density)	kg dm-2 h-1
Tw	numeric	Daily sapwood area specific transpiration in the wet season	kg dm-2 d-1
T_wet	numeric	Daily tree transpiration in the wet season	kg tree d-1
Drought survival	numeric	Survival rate drought	%
Wet survival	numeric	Survival rate control	%
Drought mortality	numeric	Mortality rate drought	%
Wet mortality	numeric	Mortality rate control	%
Drought induced mortality calculated	numeric	Drought induced mortality	-
WDA	numeric	Water deficit affiliation	mm water
Taxonomic.status	text	Taxonomic status of species	-
Family	text	Family of species	-
Or.Genus	text	Original genus name	-
Or.Species	text	Original species name	-

## Sheet: Database
ID	Genus	Species	Source	Site	Measured organ	Height	Diameter at breast hight	Mean branch diameter	Basal area	Mean segment length	Sapwood area	Leaf area	Leaf area.Sapwood area ratio	Huber value	Xylem water potential at 50% loss of hydraulic conductance	Minimum leaf water potential	Minimum sapwood water potential	Minimum sapwood water potential stem base	Wood density	Mean longest vessel (cm)	Native sapwood specific hydraulic conductivity	Max Sapwood specific hydraulic conductivity	Sapwood specific hydraulic conductivity mol	Native-state embolism	Estimated native state embolism	Native Leaf-area specific conductivity	Max Leaf-area specific conductivity	Leaf-area specific conductivity mmol		Ks_measured	Method KS	Saturated wood water content (fraction of dry weight)	Relative stem water content drought/dry season midday	Capacitance	Method Capacitance	Leaf area specific light saturated photosynthesis	Maximum stomatal conductance	Hydraulically weighted average vessel diamter	Average vessel diamter	Average vessel lumen area	Average vessel area	Maximum vessel diameter	Vessel diameter recalculated	Vessel density	Vessel wall thickness	(t/b)2	Fibre diameter	Fibre lumen diameter	Fibre wall thickness
ID	Genus	Secies	Source	site		m	cm	cm	cm-2	cm	cm-2	m-2	m-2 cm-2	(cm2 cm-2 x10^6)	Mpa	Mpa	Mpa	Mpa	g cm-3	cm	kg m-1 s-1 Mpa-1	kg m-1 s-1 Mpa-1	mol m-1 s-1 Mpa-1			kg s-1 m-1 Mpa-1 (*10^-4)	kg s-1 m-1 Mpa-1 (*10^-4)	mmol m-1 s-1 Mpa-1				g g-1		kg m-3 Mpa-1		umol m-2 s-1	mol m-2 s-1	um	um	mm2	mm2	um		# mm-2	um		um	um	um
ID	Genus	Species	Source	Site	Organ	Height	DBH	MBD	Ab	MSL	As	Al	Al.As	HV	P50	LWP_min	SWP_TB_min	SWP_SB_min	Wd	MLV	Ks_native	Ks_max	Ksmol	fraction_ne	est_fraction_ne	Kl_native	Kl_max	Klmol	Ks_Ksmol	Ks_measured	Method_Ks	SWC_dw	RWCd_md	Capacitance	Method Capacitance	Amax	gs_max	Dh	Da	Vla	Va	Dm	VDR	VD	VWT	tb_sq	Df	Dfl	Fwt
2737	Swartzia	simplex	Engelbrecht et al. 2007	BCI	Sapling
2389	Minquartia	guianensis	Da Costa et al. 2010	Caxiuana	Tree trunk
1504	Ormosia	macrocalyx	Brenes-Arguedas et al. 2013	PNS	Sapling														0.5																	8.41
1517	Tapirira	guianensis	Brenes-Arguedas et al. 2013	PNSL	Sapling
8753	Lindackeria	latifolia	Nepstad et al. 2007	Tapajos	Tree trunk
8801	Strychnos	mitscherlichii	Nepstad et al. 2007	Tapajos	Liana
8820	Vismia	cayennensis	Nepstad et al. 2007	Tapajos	Tree trunk
2398	Tetragastris	panamensis	Da Costa et al. 2010	Caxiuana	Tree trunk
8798	Siparuna	guianensis	Nepstad et al. 2007	Tapajos	Tree trunk
8681	Bignonia	aequinoctialis	Nepstad et al. 2007	Tapajos	Liana
8764	Miconia	ruficalyx	Nepstad et al. 2007	Tapajos	Tree trunk
8710	Dicella	conwayi	Nepstad et al. 2007	Tapajos	Liana
8683	Bignonia	prieurei	Nepstad et al. 2007	Tapajos	Liana
1513	Manilkara	bidentata	Brenes-Arguedas et al. 2013	PNSL	Sapling														0.68																	4.22
8666	Abarema	mataybifolia	Nepstad et al. 2007	Tapajos	Tree trunk
8726	Garcinia	madruno	Nepstad et al. 2007	Tapajos	Tree trunk
8729	Guatteria	poeppigiana	Nepstad et al. 2007	Tapajos	Tree trunk
8732	Helicostylis	scabra	Nepstad et al. 2007	Tapajos	Tree trunk
2397	Swartzia	brachyrachis	Da Costa et al. 2010	Caxiuana	Tree trunk
2081	Eugenia	galalonensis	Condit et al. 1995	BCI	Sapling
8762	Miconia	gratissima	Nepstad et al. 2007	Tapajos	Tree trunk
2089	Ficus	tonduzii	Condit et al. 1995	BCI	Tree trunk
1498	Connarus	panamensis	Brenes-Arguedas et al. 2013	Ciudad del Saber	Liana
1505	Protium	tenuifolium	Brenes-Arguedas et al. 2013	PNS	Sapling
2093	Garcinia	madruno	Condit et al. 1995	BCI	Tree trunk
8690	Capparis	leprieurii	Nepstad et al. 2007	Tapajos	Tree trunk
8708	Derris	floribunda	Nepstad et al. 2007	Tapajos	Liana
2005	Apeiba	tibourbou	Condit et al. 1995	BCI	Tree trunk
8698	Cordia	sprucei	Nepstad et al. 2007	Tapajos	Tree trunk
8807	Tachigali	paniculata	Nepstad et al. 2007	Tapajos	Tree trunk
8720	Eugenia	omissa	Nepstad et al. 2007	Tapajos	Tree trunk
8788	Protium	tenuifolium	Nepstad et al. 2007	Tapajos	Tree trunk
2106	Guazuma	ulmifolia	Condit et al. 1995	BCI	Tree trunk
8723	Faramea	stenopetala	Nepstad et al. 2007	Tapajos	Tree trunk
2171	Miconia	argentea	Condit et al. 1995	BCI	Tree trunk
1983	Acalypha	macrostachya	Condit et al. 1995	BCI	Sapling
2077	Erythroxylum	skutchii	Condit et al. 1995	BCI	Tree trunk
2185	Ocotea	oblonga	Condit et al. 1995	BCI	Tree trunk
2203	Piper	cordulatum	Condit et al. 1995	BCI	Shrub
2227	Psychotria	grandis	Condit et al. 1995	BCI	Sapling
2094	Garcinia	madruno	Condit et al. 1995	BCI	Tree trunk
8800	Sterculia	speciosa	Nepstad et al. 2007	Tapajos	Tree trunk
1991	Allophylus	psilospermus	Condit et al. 1995	BCI	Tree trunk
2313	Zuelania	guidonia	Condit et al. 1995	BCI	Tree trunk
2309	Zanthoxylum	juniperinum	Condit et al. 1995	BCI	Tree trunk
2074	Erythrina	costaricensis	Condit et al. 1995	BCI	Sapling
1996	Anacardium	excelsum	Condit et al. 1995	BCI	Tree trunk
8787	Protium	spruceanum	Nepstad et al. 2007	Tapajos	Tree trunk
2663	Tetragastris	altissima	Elias et al. 2018	Nova Xavantina	Tree trunk
2058	Coussarea	curvigemma	Condit et al. 1995	BCI	Sapling
8746	Lacunaria	crenata	Nepstad et al. 2007	Tapajos	Tree trunk
8805	Tabernaemontana	angulata	Nepstad et al. 2007	Tapajos	Tree trunk
2123	Hieronyma	alchorneoides	Condit et al. 1995	BCI	Tree trunk
1997	Anacardium	excelsum	Condit et al. 1995	BCI	Tree trunk
2384	Licania	heteromorpha	Da Costa et al. 2010	Caxiuana	Tree trunk
2385	Licania	octandra	Da Costa et al. 2010	Caxiuana	Tree trunk
8700	Couratari	stellata	Nepstad et al. 2007	Tapajos	Tree trunk
2172	Miconia	argentea	Condit et al. 1995	BCI	Tree trunk
2199	Piper	aequale	Condit et al. 1995	BCI	Shrub
8773	Ocotea	tomentella	Nepstad et al. 2007	Tapajos	Tree trunk
2028	Cassipourea	guianensis	Condit et al. 1995	BCI	Tree trunk
2183	Ocotea	cernua	Condit et al. 1995	BCI	Tree trunk
2226	Psychotria	deflexa	Condit et al. 1995	BCI	Shrub
2037	Celtis	schippii	Condit et al. 1995	BCI	Tree trunk
8695	Combretum	laxum	Nepstad et al. 2007	Tapajos	Liana
2291	Trophis	racemosa	Condit et al. 1995	BCI	Tree trunk
1984	Adelia	triloba	Condit et al. 1995	BCI	Sapling
2134	Inga	pezizifera	Condit et al. 1995	BCI	Tree trunk
2041	Chamguava	schippii	Condit et al. 1995	BCI	Sapling
2209	Posoqueria	latifolia	Condit et al. 1995	BCI	Tree trunk
2194	Palicourea	guianensis	Condit et al. 1995	BCI	Shrub
2162	Macrocnemum	roseum	Condit et al. 1995	BCI	Tree trunk
2170	Miconia	affinis	Condit et al. 1995	BCI	Sapling
1503	Hymenaea	courbaril	Brenes-Arguedas et al. 2013	PNS	Sapling														0.68																	5.19
2014	Attalea	rostrata	Condit et al. 1995	BCI	Tree trunk
2048	Coccoloba	coronata	Condit et al. 1995	BCI	Tree trunk
2156	Lindackeria	laurina	Condit et al. 1995	BCI	Tree trunk
2138	Inga	ruiziana	Condit et al. 1995	BCI	Tree trunk
2079	Eugenia	florida	Condit et al. 1995	BCI	Tree trunk
2241	Simarouba	amara	Condit et al. 1995	BCI	Tree trunk
2245	Sloanea	terniflora	Condit et al. 1995	BCI	Tree trunk
2165	Malpighia	romeroana	Condit et al. 1995	BCI	Shrub
2090	Ficus	tonduzii	Condit et al. 1995	BCI	Tree trunk
2054	Cordia	bicolor	Condit et al. 1995	BCI	Tree trunk
2212	Pourouma	bicolor	Condit et al. 1995	BCI	Tree trunk
8751	Licania	membranacea	Nepstad et al. 2007	Tapajos	Tree trunk
2276	Terminalia	oblonga	Condit et al. 1995	BCI	Tree trunk
2035	Ceiba	pentandra	Condit et al. 1995	BCI	Tree trunk
2155	Licania	platypus	Condit et al. 1995	BCI	Tree trunk
2107	Guazuma	ulmifolia	Condit et al. 1995	BCI	Tree trunk
8782	Pouteria	macrophylla	Nepstad et al. 2007	Tapajos	Tree trunk
2120	Heisteria	concinna	Condit et al. 1995	BCI	Tree trunk
2012	Astronium	graveolens	Condit et al. 1995	BCI	Tree trunk
2147	Jacaranda	copaia	Condit et al. 1995	BCI	Tree trunk
2228	Psychotria	horizontalis	Condit et al. 1995	BCI	Shrub
2008	Aspidosperma	desmanthum	Condit et al. 1995	BCI	Tree trunk
2108	Guettarda	foliacea	Condit et al. 1995	BCI	Sapling
2225	Psidium		Condit et al. 1995	BCI	Tree trunk
2043	Chrysophyllum	argenteum	Condit et al. 1995	BCI	Tree trunk
1988	Alchornea	costaricensis	Condit et al. 1995	BCI	Tree trunk
2039	Cestrum	schlechtendahlii	Condit et al. 1995	BCI	Shrub
2251	Sorocea	affinis	Condit et al. 1995	BCI	Shrub
2071	Drypetes	standleyi	Condit et al. 1995	BCI	Tree trunk
2099	Guarea	guidonia	Condit et al. 1995	BCI	Tree trunk
1985	Adelia	triloba	Condit et al. 1995	BCI	Sapling
2109	Guettarda	foliacea	Condit et al. 1995	BCI	Sapling
2146	Inga		Condit et al. 1995	BCI	Sapling
2066	Dendropanax	arboreus	Condit et al. 1995	BCI	Tree trunk
2117	Hasseltia	floribunda	Condit et al. 1995	BCI	Tree trunk
2262	Swartzia	simplex	Condit et al. 1995	BCI	Sapling
2229	Psychotria	marginata	Condit et al. 1995	BCI	Shrub
2151	Lacmellea	panamensis	Condit et al. 1995	BCI	Tree trunk
2292	Trophis	racemosa	Condit et al. 1995	BCI	Tree trunk
2168	Maytenus	schippii	Condit et al. 1995	BCI	Tree trunk
2264	Symphonia	globulifera	Condit et al. 1995	BCI	Tree trunk
2085	Eugenia	oerstediana	Condit et al. 1995	BCI	Tree trunk
2121	Heisteria	concinna	Condit et al. 1995	BCI	Tree trunk
2274	Terminalia	amazonia	Condit et al. 1995	BCI	Tree trunk
2125	Hirtella	americana	Condit et al. 1995	BCI	Tree trunk
2223	Protium	tenuifolium	Condit et al. 1995	BCI	Tree trunk
2072	Drypetes	standleyi	Condit et al. 1995	BCI	Tree trunk
2238	Sapium	glandulosum	Condit et al. 1995	BCI	Tree trunk
2080	Eugenia	florida	Condit et al. 1995	BCI	Tree trunk
2010	Astrocaryum	standleyanum	Condit et al. 1995	BCI	Tree trunk
2278	Tetragastris	panamensis	Condit et al. 1995	BCI	Tree trunk
2019	Calophyllum	longifolium	Condit et al. 1995	BCI	Tree trunk
2193	Ouratea	lucens	Condit et al. 1995	BCI	Shrub
2217	Prioria	copaifera	Condit et al. 1995	BCI	Tree trunk
2270	Tachigali	versicolor	Condit et al. 1995	BCI	Tree trunk
2218	Prioria	copaifera	Condit et al. 1995	BCI	Tree trunk
2204	Piper	reticulatum	Condit et al. 1995	BCI	Sapling
2224	Protium	tenuifolium	Condit et al. 1995	BCI	Tree trunk
2205	Platymiscium	pinnatum	Condit et al. 1995	BCI	Tree trunk
2235	Randia	armata	Condit et al. 1995	BCI	Sapling
2100	Guarea	guidonia	Condit et al. 1995	BCI	Tree trunk
2272	Talisia	nervosa	Condit et al. 1995	BCI	Sapling
2197	Picramnia	latifolia	Condit et al. 1995	BCI	Sapling
2287	Triplaris	cumingiana	Condit et al. 1995	BCI	Tree trunk
2091	Garcinia	intermedia	Condit et al. 1995	BCI	Tree trunk
2132	Inga	goldmanii	Condit et al. 1995	BCI	Tree trunk
2304	Xylopia	macrantha	Condit et al. 1995	BCI	Tree trunk
2263	Swartzia	simplex	Condit et al. 1995	BCI	Sapling
2234	Quassia	amara	Condit et al. 1995	BCI	Sapling
2153	Laetia	thamnia	Condit et al. 1995	BCI	Sapling
2007	Ardisia	standleyana	Condit et al. 1995	BCI	Sapling
1497	Cnestidium	rufescens	Brenes-Arguedas et al. 2013	Ciudad del Saber	Liana
1502	Faramea	occidentalis	Brenes-Arguedas et al. 2013	PNS	Sapling
2045	Chrysophyllum	cainito	Condit et al. 1995	BCI	Tree trunk
2069	Dipteryx	oleifera	Condit et al. 1995	BCI	Tree trunk
2095	Genipa	americana	Condit et al. 1995	BCI	Tree trunk
2176	Mouriri	myrtilloides	Condit et al. 1995	BCI	Shrub
2257	Sterculia	apetala	Condit et al. 1995	BCI	Tree trunk
2260	Swartzia	grandifolia	Condit et al. 1995	BCI	Sapling
2289	Trophis	caucana	Condit et al. 1995	BCI	Sapling
2702	Capparidastrum	frondosum	Engelbrecht et al. 2007	BCI	Sapling
2708	Dipteryx	oleifera	Engelbrecht et al. 2007	BCI	Sapling
2709	Faramea	occidentalis	Engelbrecht et al. 2007	BCI	Sapling
2711	Garcinia	intermedia	Engelbrecht et al. 2007	BCI	Sapling
2712	Guapira	myrtiflora	Engelbrecht et al. 2007	BCI	Sapling
2738	Swartzia	simplex	Engelbrecht et al. 2007	BCI	Sapling
6906	Dipteryx	oleifera	Kursar er al. 2009	BCI	Sapling	0.25																				0.378	#DIV/0!	#DIV/0!	kg	Sapling	Tyree et al. 2003, Field & Holbrook 2000
8673	Aiouea	guianensis	Nepstad et al. 2007	Tapajos	Tree trunk
8679	Astronium	lecointei	Nepstad et al. 2007	Tapajos	Tree trunk
8680	Bactris	elegans	Nepstad et al. 2007	Tapajos	Palm
8684	Bocoa	viridiflora	Nepstad et al. 2007	Tapajos	Tree trunk
8685	Brosimum	guianense	Nepstad et al. 2007	Tapajos	Tree trunk
8686	Brosimum	lactescens	Nepstad et al. 2007	Tapajos	Tree trunk
8687	Brosimum	parinarioides	Nepstad et al. 2007	Tapajos	Tree trunk
8688	Brosimum	rubescens	Nepstad et al. 2007	Tapajos	Tree trunk
8689	Buchenavia	congesta	Nepstad et al. 2007	Tapajos	Tree trunk
8691	Casearia	commersoniana	Nepstad et al. 2007	Tapajos	Tree trunk
8692	Casearia	javitensis	Nepstad et al. 2007	Tapajos	Tree trunk
8694	Chimarrhis	turbinata	Nepstad et al. 2007	Tapajos	Tree trunk
8696	Connarus	perrottetii	Nepstad et al. 2007	Tapajos	Tree trunk
8699	Couratari	oblongifolia	Nepstad et al. 2007	Tapajos	Tree trunk
8707	Cupania	scrobiculata	Nepstad et al. 2007	Tapajos	Tree trunk
8709	Dialium	guianense	Nepstad et al. 2007	Tapajos	Tree trunk
8711	Doliocarpus	brevipedicellatus	Nepstad et al. 2007	Tapajos	Liana
8712	Duguetia	echinophora	Nepstad et al. 2007	Tapajos	Tree trunk
8713	Ecclinusa	ramiflora	Nepstad et al. 2007	Tapajos	Tree trunk
8716	Eschweilera	bracteosa	Nepstad et al. 2007	Tapajos	Tree trunk
8719	Eugenia	cupulata	Nepstad et al. 2007	Tapajos	Tree trunk
8727	Geissospermum	laeve	Nepstad et al. 2007	Tapajos	Tree trunk
8733	Heteropterys	macrostachya	Nepstad et al. 2007	Tapajos	Liana
8734	Inga	alba	Nepstad et al. 2007	Tapajos	Tree trunk
8737	Inga	gracilifolia	Nepstad et al. 2007	Tapajos	Tree trunk
8739	Inga	microcalyx	Nepstad et al. 2007	Tapajos	Tree trunk
8743	Inga	thibaudiana	Nepstad et al. 2007	Tapajos	Tree trunk
8747	Lecythis	holcogyne	Nepstad et al. 2007	Tapajos	Tree trunk
8749	Lecythis	pisonis	Nepstad et al. 2007	Tapajos	Tree trunk
8750	Licania	heteromorpha	Nepstad et al. 2007	Tapajos	Tree trunk
8755	Machaerium	quinata	Nepstad et al. 2007	Tapajos	Liana
8756	Manilkara	huberi	Nepstad et al. 2007	Tapajos	Tree trunk
8757	Maquira	guianensis	Nepstad et al. 2007	Tapajos	Tree trunk
8758	Marlierea	umbraticola	Nepstad et al. 2007	Tapajos	Tree trunk
8760	Melicoccus	pedicellaris	Nepstad et al. 2007	Tapajos	Tree trunk
8766	Mouriri	brachyanthera	Nepstad et al. 2007	Tapajos	Tree trunk
8768	Myrciaria	floribunda	Nepstad et al. 2007	Tapajos	Tree trunk
8769	Myrciaria	tenella	Nepstad et al. 2007	Tapajos	Tree trunk
8770	Naucleopsis	ulei	Nepstad et al. 2007	Tapajos	Tree trunk
8771	Ocotea	cernua	Nepstad et al. 2007	Tapajos	Tree trunk
8775	Ormosia	holerythra	Nepstad et al. 2007	Tapajos	Tree trunk
8777	Paypayrola	grandiflora	Nepstad et al. 2007	Tapajos	Tree trunk
8779	Piptadenia	uaupensis	Nepstad et al. 2007	Tapajos	Liana
8781	Pouteria	guianensis	Nepstad et al. 2007	Tapajos	Tree trunk
8785	Protium	decandrum	Nepstad et al. 2007	Tapajos	Tree trunk
8792	Rudgea	longiflora	Nepstad et al. 2007	Tapajos	Tree trunk
8793	Ryania	speciosa	Nepstad et al. 2007	Tapajos	Tree trunk
8796	Serjania	paucidentata	Nepstad et al. 2007	Tapajos	Liana
8797	Simaba	polyphylla	Nepstad et al. 2007	Tapajos	Tree trunk
8799	Sloanea	pubescens	Nepstad et al. 2007	Tapajos	Tree trunk
8811	Talisia	mollis	Nepstad et al. 2007	Tapajos	Tree trunk
8813	Tetragastris	panamensis	Nepstad et al. 2007	Tapajos	Tree trunk
8816	Toulicia	guianensis	Nepstad et al. 2007	Tapajos	Tree trunk
8817	Trymatococcus	amazonicus	Nepstad et al. 2007	Tapajos	Tree trunk
8821	Vochysia	maxima	Nepstad et al. 2007	Tapajos	Tree trunk
8822	Xylopia	cayennensis	Nepstad et al. 2007	Tapajos	Tree trunk
10876	Dipteryx	oleifera	Tyree et al. 2003	BCI	Sapling										-4.1
2063	Cupania	rufescens	Condit et al. 1995	BCI	Tree trunk
1990	Alibertia	edulis	Condit et al. 1995	BCI	Sapling
2082	Eugenia	galalonensis	Condit et al. 1995	BCI	Sapling
2029	Cassipourea	guianensis	Condit et al. 1995	BCI	Tree trunk
2290	Trophis	caucana	Condit et al. 1995	BCI	Sapling
2038	Celtis	schippii	Condit et al. 1995	BCI	Tree trunk
2144	Inga	umbellifera	Condit et al. 1995	BCI	Tree trunk
2021	Capparidastrum	frondosum	Condit et al. 1995	BCI	Shrub
2136	Inga	quaternata	Condit et al. 1995	BCI	Tree trunk
2236	Randia	armata	Condit et al. 1995	BCI	Sapling
2017	Brosimum	alicastrum	Condit et al. 1995	BCI	Tree trunk
2059	Coussarea	curvigemma	Condit et al. 1995	BCI	Sapling
2087	Faramea	occidentalis	Condit et al. 1995	BCI	Sapling
2088	Faramea	occidentalis	Condit et al. 1995	BCI	Sapling
1993	Alseis	blackiana	Condit et al. 1995	BCI	Tree trunk
2154	Licania	hypoleuca	Condit et al. 1995	BCI	Tree trunk
2140	Inga	sapindoides	Condit et al. 1995	BCI	Tree trunk
2285	Trichilia	tuberculata	Condit et al. 1995	BCI	Tree trunk
2158	Lonchocarpus	heptaphyllus	Condit et al. 1995	BCI	Tree trunk
2230	Pterocarpus	rohrii	Condit et al. 1995	BCI	Tree trunk
1986	Aegiphila	panamensis	Condit et al. 1995	BCI	Tree trunk
2046	Chrysophyllum	cainito	Condit et al. 1995	BCI	Tree trunk
2126	Hirtella	triandra	Condit et al. 1995	BCI	Tree trunk
2056	Cordia	lasiocalyx	Condit et al. 1995	BCI	Tree trunk
2009	Aspidosperma	desmanthum	Condit et al. 1995	BCI	Tree trunk
2076	Erythroxylum	panamense	Condit et al. 1995	BCI	Sapling
2020	Calophyllum	longifolium	Condit et al. 1995	BCI	Tree trunk
2057	Cordia	lasiocalyx	Condit et al. 1995	BCI	Tree trunk
2232	Quararibea	asterolepis	Condit et al. 1995	BCI	Tree trunk
6916	Posoqueria	latifolia	Kursar er al. 2009	BCI	Sapling	0.25																				1.278	#DIV/0!	#DIV/0!	kg	Sapling	Tyree et al. 2003, Field & Holbrook 2000
2086	Eugenia	oerstediana	Condit et al. 1995	BCI	Tree trunk
2113	Hampea	appendiculata	Condit et al. 1995	BCI	Tree trunk
8738	Inga	macrophylla	Nepstad et al. 2007	Tapajos	Tree trunk
2190	Oenocarpus	mapora	Condit et al. 1995	BCI	Tree trunk
2160	Luehea	seemannii	Condit et al. 1995	BCI	Tree trunk
8809	Talisia	longifolia	Nepstad et al. 2007	Tapajos	Tree trunk
2110	Gustavia	superba	Condit et al. 1995	BCI	Tree trunk
2078	Erythroxylum	skutchii	Condit et al. 1995	BCI	Tree trunk
2198	Picramnia	latifolia	Condit et al. 1995	BCI	Sapling
2064	Cupania	seemannii	Condit et al. 1995	BCI	Sapling
2295	Unonopsis	pittieri	Condit et al. 1995	BCI	Tree trunk
2097	Guapira	myrtiflora	Condit et al. 1995	BCI	Tree trunk
2221	Protium	panamense	Condit et al. 1995	BCI	Tree trunk
2101	Guarea	guidonia	Condit et al. 1995	BCI	Tree trunk
2115	Handroanthus	guayacan	Condit et al. 1995	BCI	Tree trunk
1999	Andira	inermis	Condit et al. 1995	BCI	Tree trunk
2050	Coccoloba	manzinellensis	Condit et al. 1995	BCI	Sapling
8808	Talisia	cerasina	Nepstad et al. 2007	Tapajos	Tree trunk
2307	Zanthoxylum	ekmanii	Condit et al. 1995	BCI	Tree trunk
2102	Guarea	guidonia	Condit et al. 1995	BCI	Tree trunk
2273	Talisia	princeps	Condit et al. 1995	BCI	Tree trunk
2159	Lonchocarpus	heptaphyllus	Condit et al. 1995	BCI	Tree trunk
2308	Zanthoxylum	ekmanii	Condit et al. 1995	BCI	Tree trunk
1994	Alseis	blackiana	Condit et al. 1995	BCI	Tree trunk
2118	Hasseltia	floribunda	Condit et al. 1995	BCI	Tree trunk
2177	Myrcia	gatunensis	Condit et al. 1995	BCI	Sapling
2044	Chrysophyllum	argenteum	Condit et al. 1995	BCI	Tree trunk
2237	Rinorea	sylvatica	Condit et al. 1995	BCI	Shrub
2297	Virola	sebifera	Condit et al. 1995	BCI	Tree trunk
2240	Senna	dariensis	Condit et al. 1995	BCI	Shrub
8763	Miconia	lepidota	Nepstad et al. 2007	Tapajos	Tree trunk
2246	Sloanea	terniflora	Condit et al. 1995	BCI	Tree trunk
2164	Malmea		Condit et al. 1995	BCI	Tree trunk
2213	Pouteria	reticulata	Condit et al. 1995	BCI	Tree trunk
2127	Hirtella	triandra	Condit et al. 1995	BCI	Tree trunk
2219	Protium	costaricense	Condit et al. 1995	BCI	Tree trunk
2083	Eugenia	nesiotica	Condit et al. 1995	BCI	Tree trunk
2252	Sorocea	affinis	Condit et al. 1995	BCI	Shrub
2192	Ormosia	coccinea	Condit et al. 1995	BCI	Tree trunk
2301	Virola		Condit et al. 1995	BCI	Tree trunk
2149	Lacistema	aggregatum	Condit et al. 1995	BCI	Sapling
8810	Talisia	macrophylla	Nepstad et al. 2007	Tapajos	Tree trunk
2242	Simarouba	amara	Condit et al. 1995	BCI	Tree trunk
2661	Cheiloclinium	cognatum	Elias et al. 2018	Nova Xavantina	Tree trunk
2130	Inga	cocleensis	Condit et al. 1995	BCI	Tree trunk
2305	Xylopia	macrantha	Condit et al. 1995	BCI	Tree trunk
2166	Maquira	guianensis	Condit et al. 1995	BCI	Tree trunk
8724	Fridericia	prancei	Nepstad et al. 2007	Tapajos	Liana
8780	Poecilanthe	effusa	Nepstad et al. 2007	Tapajos	Tree trunk
2128	Hura	crepitans	Condit et al. 1995	BCI	Tree trunk
2286	Trichilia	tuberculata	Condit et al. 1995	BCI	Tree trunk
2142	Inga	semialata	Condit et al. 1995	BCI	Tree trunk
2015	Beilschmiedia	pendula	Condit et al. 1995	BCI	Tree trunk
2016	Beilschmiedia	pendula	Condit et al. 1995	BCI	Tree trunk
2122	Herrania	purpurea	Condit et al. 1995	BCI	Sapling
2279	Tetragastris	panamensis	Condit et al. 1995	BCI	Tree trunk
2042	Chrysochiamys	eclipes	Condit et al. 1995	BCI	Tree trunk
2271	Tachigali	versicolor	Condit et al. 1995	BCI	Tree trunk
2233	Quararibea	asterolepis	Condit et al. 1995	BCI	Tree trunk
2116	Handroanthus	guayacan	Condit et al. 1995	BCI	Tree trunk
2259	Stylogyne	turbacensis	Condit et al. 1995	BCI	Shrub
2052	Cordia	alliodora	Condit et al. 1995	BCI	Tree trunk
8702	Coussarea	macrophylla	Nepstad et al. 2007	Tapajos	Tree trunk
2283	Trichilia	pallida	Condit et al. 1995	BCI	Tree trunk
2261	Swartzia	grandifolia	Condit et al. 1995	BCI	Sapling
2135	Inga	pezizifera	Condit et al. 1995	BCI	Tree trunk
2001	Annona	acuminata	Condit et al. 1995	BCI	Shrub
2022	Casearia	aculeata	Condit et al. 1995	BCI	Sapling
2188	Ocotea	whitei	Condit et al. 1995	BCI	Tree trunk
8701	Coussarea	albescens	Nepstad et al. 2007	Tapajos	Tree trunk
1995	Amaioua	corymbosa	Condit et al. 1995	BCI	Sapling
2018	Brosimum	alicastrum	Condit et al. 1995	BCI	Tree trunk
2660	Brosimum	rubescens	Elias et al. 2018	Nova Xavantina	Tree trunk
2266	Tabebuia	rosea	Condit et al. 1995	BCI	Tree trunk
2214	Pouteria	reticulata	Condit et al. 1995	BCI	Tree trunk
2103	Guarea	guidonia	Condit et al. 1995	BCI	Tree trunk
2247	Socratea	exorrhiza	Condit et al. 1995	BCI	Tree trunk
2096	Genipa	americana	Condit et al. 1995	BCI	Tree trunk
2104	Guatteria	dumetorum	Condit et al. 1995	BCI	Tree trunk
2284	Trichilia	pallida	Condit et al. 1995	BCI	Tree trunk
2060	Croton	billbergianus	Condit et al. 1995	BCI	Sapling
8676	Amphirrhox	longifolia	Nepstad et al. 2007	Tapajos	Tree trunk
2105	Guatteria	dumetorum	Condit et al. 1995	BCI	Tree trunk
2000	Andira	inermis	Condit et al. 1995	BCI	Tree trunk
2167	Maquira	guianensis	Condit et al. 1995	BCI	Tree trunk
2248	Socratea	exorrhiza	Condit et al. 1995	BCI	Tree trunk
2139	Inga	ruiziana	Condit et al. 1995	BCI	Tree trunk
2306	Xylosma	oligandra	Condit et al. 1995	BCI	Shrub
2065	Cupania	seemannii	Condit et al. 1995	BCI	Sapling
2206	Platymiscium	pinnatum	Condit et al. 1995	BCI	Tree trunk
2055	Cordia	bicolor	Condit et al. 1995	BCI	Tree trunk
8776	Pausandra	trianae	Nepstad et al. 2007	Tapajos	Tree trunk
2275	Terminalia	amazonia	Condit et al. 1995	BCI	Tree trunk
2215	Pouteria	stipitata	Condit et al. 1995	BCI	Tree trunk
2277	Terminalia	oblonga	Condit et al. 1995	BCI	Tree trunk
2268	Tabernaemontana	arborea	Condit et al. 1995	BCI	Tree trunk
2030	Cavanillesia	platanifolia	Condit et al. 1995	BCI	Tree trunk
2189	Ocotea	whitei	Condit et al. 1995	BCI	Tree trunk
2288	Triplaris	cumingiana	Condit et al. 1995	BCI	Tree trunk
2267	Tabebuia	rosea	Condit et al. 1995	BCI	Tree trunk
2195	Pentagonia	macrophylla	Condit et al. 1995	BCI	Sapling
2181	Nectandra	purpurea	Condit et al. 1995	BCI	Tree trunk
2006	Apeiba	tibourbou	Condit et al. 1995	BCI	Tree trunk
2173	Miconia	elata	Condit et al. 1995	BCI	Sapling
2210	Poulsenia	armata	Condit et al. 1995	BCI	Tree trunk
2163	Macrocnemum	roseum	Condit et al. 1995	BCI	Tree trunk
8721	Eugenia	patrisii	Nepstad et al. 2007	Tapajos	Tree trunk
2084	Eugenia	nesiotica	Condit et al. 1995	BCI	Tree trunk
2659	Amaioua	guianensis	Elias et al. 2018	Nova Xavantina	Tree trunk
2196	Perebea	xanthochyma	Condit et al. 1995	BCI	Tree trunk
2049	Coccoloba	coronata	Condit et al. 1995	BCI	Tree trunk
2026	Casearia	sylvestris	Condit et al. 1995	BCI	Tree trunk
1982	Acalypha	diversifolia	Condit et al. 1995	BCI	Shrub
2255	Spondias	radlkoferi	Condit et al. 1995	BCI	Tree trunk
2073	Elaeis	oleifera	Condit et al. 1995	BCI	Tree trunk
2124	Hieronyma	alchorneoides	Condit et al. 1995	BCI	Tree trunk
2216	Pouteria	stipitata	Condit et al. 1995	BCI	Tree trunk
8806	Tachigali	myrmecophila	Nepstad et al. 2007	Tapajos	Tree trunk
2298	Virola	sebifera	Condit et al. 1995	BCI	Tree trunk
2152	Lacmellea	panamensis	Condit et al. 1995	BCI	Tree trunk
2184	Ocotea	cernua	Condit et al. 1995	BCI	Tree trunk
2296	Unonopsis	pittieri	Condit et al. 1995	BCI	Tree trunk
8767	Moutabea	guianensis	Nepstad et al. 2007	Tapajos	Liana
2299	Virola	surinamensis	Condit et al. 1995	BCI	Tree trunk
2310	Zanthoxylum	juniperinum	Condit et al. 1995	BCI	Tree trunk
2024	Casearia	arborea	Condit et al. 1995	BCI	Tree trunk
2137	Inga	quaternata	Condit et al. 1995	BCI	Tree trunk
2281	Trattinnickia	aspera	Condit et al. 1995	BCI	Tree trunk
2200	Piper	aequale	Condit et al. 1995	BCI	Shrub
2075	Erythrina	costaricensis	Condit et al. 1995	BCI	Sapling
2243	Siparuna	pauciflora	Condit et al. 1995	BCI	Sapling
2003	Apeiba	membranacea	Condit et al. 1995	BCI	Tree trunk
2207	Platypodium	elegans	Condit et al. 1995	BCI	Tree trunk
1514	Oxandra	panamensis	Brenes-Arguedas et al. 2013	PNSL	Sapling														0.45																	3.86
2175	Miconia	nervosa	Condit et al. 1995	BCI	Shrub
2191	Oenocarpus	mapora	Condit et al. 1995	BCI	Tree trunk
8678	Astrocaryum	aculeatum	Nepstad et al. 2007	Tapajos	Palm
2300	Virola	surinamensis	Condit et al. 1995	BCI	Tree trunk
10878	Ouratea	lucens	Tyree et al. 2003	BCI	Sapling										-3.5
2201	Piper	arboreum	Condit et al. 1995	BCI	Sapling
2031	Cecropia	insignis	Condit et al. 1995	BCI	Tree trunk
2119	Heisteria	acuminata	Condit et al. 1995	BCI	Sapling
2111	Gustavia	superba	Condit et al. 1995	BCI	Tree trunk
2027	Casearia	sylvestris	Condit et al. 1995	BCI	Tree trunk
2062	Cupania	latifolia	Condit et al. 1995	BCI	Tree trunk
2269	Tabernaemontana	arborea	Condit et al. 1995	BCI	Tree trunk
2051	Conostegia	cinnamomea	Condit et al. 1995	BCI	Shrub
2092	Garcinia	intermedia	Condit et al. 1995	BCI	Tree trunk
2280	Thevetia	ahouai	Condit et al. 1995	BCI	Sapling
2244	Siparuna	pauciflora	Condit et al. 1995	BCI	Sapling
2141	Inga	sapindoides	Condit et al. 1995	BCI	Tree trunk
1987	Aegiphila	panamensis	Condit et al. 1995	BCI	Tree trunk
8715	Erisma	uncinatum	Nepstad et al. 2007	Tapajos	Tree trunk
2662	Protium	pilosissimum	Elias et al. 2018	Nova Xavantina	Tree trunk
8730	Gustavia	poeppigiana	Nepstad et al. 2007	Tapajos	Tree trunk
8786	Protium	robustum	Nepstad et al. 2007	Tapajos	Tree trunk
8789	Pseudima	frutescens	Nepstad et al. 2007	Tapajos	Tree trunk
2293	Turpinia	occidentalis	Condit et al. 1995	BCI	Tree trunk
2061	Croton	billbergianus	Condit et al. 1995	BCI	Sapling
2098	Guapira	myrtiflora	Condit et al. 1995	BCI	Tree trunk
2180	Nectandra	globosa	Condit et al. 1995	BCI	Tree trunk
2249	Solanum	hayesii	Condit et al. 1995	BCI	Tree trunk
1992	Allophylus	psilospermus	Condit et al. 1995	BCI	Tree trunk
2311	Zanthoxylum	panamense	Condit et al. 1995	BCI	Tree trunk
2161	Luehea	seemannii	Condit et al. 1995	BCI	Tree trunk
2186	Ocotea	oblonga	Condit et al. 1995	BCI	Tree trunk
2131	Inga	cocleensis	Condit et al. 1995	BCI	Tree trunk
2068	Diospyros	artanthifolia	Condit et al. 1995	BCI	Tree trunk
2169	Maytenus	schippii	Condit et al. 1995	BCI	Tree trunk
2047	Cinnamomum	triplinerve	Condit et al. 1995	BCI	Tree trunk
8669	Adenocalymma	schomburgkii	Nepstad et al. 2007	Tapajos	Liana
2025	Casearia	arborea	Condit et al. 1995	BCI	Tree trunk
2112	Hamelia	axillaris	Condit et al. 1995	BCI	Shrub
2211	Poulsenia	armata	Condit et al. 1995	BCI	Tree trunk
2182	Neea	amplifolia	Condit et al. 1995	BCI	Shrub
2703	Casearia	arguta	Engelbrecht et al. 2007	BCI	Sapling
2710	Garcinia	intermedia	Engelbrecht et al. 2007	BCI	Sapling
2726	Ouratea	lucens	Engelbrecht et al. 2007	BCI	Sapling
2729	Posoqueria	latifolia	Engelbrecht et al. 2007	BCI	Sapling
2250	Solanum	hayesii	Condit et al. 1995	BCI	Tree trunk
2178	Nectandra	cissiflora	Condit et al. 1995	BCI	Tree trunk
2004	Apeiba	membranacea	Condit et al. 1995	BCI	Tree trunk
2239	Sapium	glandulosum	Condit et al. 1995	BCI	Tree trunk
2312	Zanthoxylum	panamense	Condit et al. 1995	BCI	Tree trunk
2391	Pouteria	cladantha	Da Costa et al. 2010	Caxiuana	Tree trunk
2392	Pouteria	decorticans	Da Costa et al. 2010	Caxiuana	Tree trunk
2393	Pouteria	guianensis	Da Costa et al. 2010	Caxiuana	Tree trunk
2129	Hura	crepitans	Condit et al. 1995	BCI	Tree trunk
2179	Nectandra	cissiflora	Condit et al. 1995	BCI	Tree trunk
2067	Dendropanax	arboreus	Condit et al. 1995	BCI	Tree trunk
2133	Inga	goldmanii	Condit et al. 1995	BCI	Tree trunk
2023	Casearia	aculeata	Condit et al. 1995	BCI	Sapling
2174	Miconia	hondurensis	Condit et al. 1995	BCI	Sapling
2220	Protium	costaricense	Condit et al. 1995	BCI	Tree trunk
8748	Lecythis	lurida	Nepstad et al. 2007	Tapajos	Tree trunk
8774	Onychopetalum	amazonicum	Nepstad et al. 2007	Tapajos	Tree trunk
2157	Lindackeria	laurina	Condit et al. 1995	BCI	Tree trunk
8741	Inga	semialata	Nepstad et al. 2007	Tapajos	Tree trunk
2208	Platypodium	elegans	Condit et al. 1995	BCI	Tree trunk
6913	Ouratea	lucens	Kursar er al. 2009	BCI	Sapling	0.25																				0.396	#DIV/0!	#DIV/0!	kg	Sapling	Tyree et al. 2003, Field & Holbrook 2000
8693	Casimirella	ampla	Nepstad et al. 2007	Tapajos	Liana
2282	Trattinnickia	aspera	Condit et al. 1995	BCI	Tree trunk
2145	Inga	umbellifera	Condit et al. 1995	BCI	Tree trunk
8703	Coussarea	micrococca	Nepstad et al. 2007	Tapajos	Tree trunk
2253	Spondias	mombin	Condit et al. 1995	BCI	Tree trunk
1989	Alchornea	costaricensis	Condit et al. 1995	BCI	Tree trunk
8717	Eschweilera	pedicellata	Nepstad et al. 2007	Tapajos	Tree trunk
6899	Brosimum	alicastrum	Kursar er al. 2009	BCI	Sapling
8783	Pouteria	reticulata	Nepstad et al. 2007	Tapajos	Tree trunk
2070	Dipteryx	oleifera	Condit et al. 1995	BCI	Tree trunk
2150	Lacistema	aggregatum	Condit et al. 1995	BCI	Sapling
2256	Spondias	radlkoferi	Condit et al. 1995	BCI	Tree trunk
8791	Rinorea	neglecta	Nepstad et al. 2007	Tapajos	Tree trunk
8819	Virola	michelii	Nepstad et al. 2007	Tapajos	Tree trunk
2231	Pterocarpus	rohrii	Condit et al. 1995	BCI	Tree trunk
2724	Mouriri	myrtilloides	Engelbrecht et al. 2007	BCI	Sapling
2733	Psychotria	horizontalis	Engelbrecht et al. 2007	BCI	Sapling
2734	Psychotria	horizontalis	Engelbrecht et al. 2007	BCI	Sapling
2303	Vismia	baccifera	Condit et al. 1995	BCI	Sapling
2187	Ocotea	puberula	Condit et al. 1995	BCI	Tree trunk
8803	Swartzia	recurva	Nepstad et al. 2007	Tapajos	Tree trunk
1998	Anaxagorea	panamensis	Condit et al. 1995	BCI	Shrub
2040	Chamaedorea	tepejilote	Condit et al. 1995	BCI	Palm
2302	Virola		Condit et al. 1995	BCI	Tree trunk
8818	Virola	elongata	Nepstad et al. 2007	Tapajos	Tree trunk
8677	Aparisthmium	cordatum	Nepstad et al. 2007	Tapajos	Tree trunk
2148	Jacaranda	copaia	Condit et al. 1995	BCI	Tree trunk
2013	Astronium	graveolens	Condit et al. 1995	BCI	Tree trunk
6920	Swartzia	simplex	Kursar er al. 2009	BCI	Sapling
2036	Ceiba	pentandra	Condit et al. 1995	BCI	Tree trunk
8784	Protium	apiculatum	Nepstad et al. 2007	Tapajos	Tree trunk
8795	Sclerolobium	chrysophyllum	Nepstad et al. 2007	Tapajos	Tree trunk
2053	Cordia	alliodora	Condit et al. 1995	BCI	Tree trunk
8761	Miconia	egensis	Nepstad et al. 2007	Tapajos	Tree trunk
2254	Spondias	mombin	Condit et al. 1995	BCI	Tree trunk
2258	Sterculia	apetala	Condit et al. 1995	BCI	Tree trunk
8670	Adenocalymma	tanaeciicarpum	Nepstad et al. 2007	Tapajos	Liana
8706	Cupania	hirsuta	Nepstad et al. 2007	Tapajos	Tree trunk
8731	Heisteria	acuminata	Nepstad et al. 2007	Tapajos	Tree trunk
8744	Iryanthera	sagotiana	Nepstad et al. 2007	Tapajos	Tree trunk
8814	Theobroma	speciosum	Nepstad et al. 2007	Tapajos	Tree trunk
8736	Inga	brachystachys	Nepstad et al. 2007	Tapajos	Tree trunk
2294	Turpinia	occidentalis	Condit et al. 1995	BCI	Tree trunk
2382	Lecythis	confertiflora	Da Costa et al. 2010	Caxiuana	Tree trunk
2383	Lecythis	idatimon	Da Costa et al. 2010	Caxiuana	Tree trunk
8778	Perebea	mollis	Nepstad et al. 2007	Tapajos	Tree trunk
2265	Symphonia	globulifera	Condit et al. 1995	BCI	Tree trunk
8705	Coussarea	paniculata	Nepstad et al. 2007	Tapajos	Tree trunk
2222	Protium	panamense	Condit et al. 1995	BCI	Tree trunk
8697	Cordia	exaltata	Nepstad et al. 2007	Tapajos	Tree trunk
8718	Eugenia	belemitana	Nepstad et al. 2007	Tapajos	Tree trunk
8725	Fridericia	trailii	Nepstad et al. 2007	Tapajos	Liana
2698	Brosimum	alicastrum	Engelbrecht et al. 2007	BCI	Sapling
2002	Annona	spraguei	Condit et al. 1995	BCI	Tree trunk
2033	Cecropia	obtusifolia	Condit et al. 1995	BCI	Tree trunk
2032	Cecropia	insignis	Condit et al. 1995	BCI	Tree trunk
8752	Licaria	brasiliensis	Nepstad et al. 2007	Tapajos	Tree trunk
2143	Inga	semialata	Condit et al. 1995	BCI	Tree trunk
8675	Ambelania	acida	Nepstad et al. 2007	Tapajos	Tree trunk
8742	Inga	stipularis	Nepstad et al. 2007	Tapajos	Tree trunk
8802	Swartzia	arborescens	Nepstad et al. 2007	Tapajos	Tree trunk
1509	Inga	multijuga	Brenes-Arguedas et al. 2013	PNSL	Sapling														0.51																	6.59
2394	Protium	tenuifolium	Da Costa et al. 2010	Caxiuana	Tree trunk
2395	Protium	trifoliolatum	Da Costa et al. 2010	Caxiuana	Tree trunk
8682	Bignonia	binata	Nepstad et al. 2007	Tapajos	Liana
8759	Marmaroxylon	racemosum	Nepstad et al. 2007	Tapajos	Tree trunk
8704	Coussarea	ovalis	Nepstad et al. 2007	Tapajos	Tree trunk
2731	Pseudobombax	septenatum	Engelbrecht et al. 2007	BCI	Sapling
8668	Adenocalymma	neoflavidum	Nepstad et al. 2007	Tapajos	Liana
8815	Thyrsodium	spruceanum	Nepstad et al. 2007	Tapajos	Tree trunk
6905	Crossopetalum	parviflorum	Kursar er al. 2009	BCI	Sapling	0.25																				0.846	#DIV/0!	#DIV/0!	kg	Sapling	Tyree et al. 2003, Field & Holbrook 2000
2396	Stachyarrhena	spicata	Da Costa et al. 2010	Caxiuana	Tree trunk
1496	Chrysophyllum	cainito	Brenes-Arguedas et al. 2013	Ciudad del Saber	Sapling														0.78																	6.86
1500	Cojoba	rufescens	Brenes-Arguedas et al. 2013	PNM	Sapling														0.74																	7.29
8714	Endopleura	uchi	Nepstad et al. 2007	Tapajos	Tree trunk
8745	Lacistema	grandifolium	Nepstad et al. 2007	Tapajos	Tree trunk
8765	Micropholis	venulosa	Nepstad et al. 2007	Tapajos	Tree trunk
2695	Anaxagorea	panamensis	Engelbrecht et al. 2007	BCI	Sapling
2706	Crossopetalum	parviflorum	Engelbrecht et al. 2007	BCI	Sapling
2707	Cupania	seemannii	Engelbrecht et al. 2007	BCI	Sapling
2722	Lacmellea	panamensis	Engelbrecht et al. 2007	BCI	Sapling
6910	Lacmellea	panamensis	Kursar er al. 2009	BCI	Sapling
2011	Astrocaryum	standleyanum	Condit et al. 1995	BCI	Tree trunk
2114	Hampea	appendiculata	Condit et al. 1995	BCI	Tree trunk
8674	Amajoua	guianensis	Nepstad et al. 2007	Tapajos	Tree trunk
8722	Eugenia	ramiflora	Nepstad et al. 2007	Tapajos	Tree trunk
8728	Guarea	macrophylla	Nepstad et al. 2007	Tapajos	Tree trunk
8740	Inga	rubiginosa	Nepstad et al. 2007	Tapajos	Tree trunk
2202	Piper	colonense	Condit et al. 1995	BCI	Shrub
1512	Machaerium	microphyllum	Brenes-Arguedas et al. 2013	PNSL	Liana
8671	Adenocalymna	impressum	Nepstad et al. 2007	Tapajos	Liana
2716	Hybanthus	prunifolius	Engelbrecht et al. 2007	BCI	Sapling
2718	Inga	cocleensis	Engelbrecht et al. 2007	BCI	Sapling
8790	Psychotria	bahiensis	Nepstad et al. 2007	Tapajos	Tree trunk
8804	Symphonia	globulifera	Nepstad et al. 2007	Tapajos	Tree trunk
2717	Hymenaea	courbaril	Engelbrecht et al. 2007	BCI	Sapling
2378	Eschweilera	coriacea	Da Costa et al. 2010	Caxiuana	Tree trunk
2379	Eschweilera	grandiflora	Da Costa et al. 2010	Caxiuana	Tree trunk
6894	Alibertia	edulis	Kursar er al. 2009	BCI	Sapling
2390	Ouratea	leprieuri	Da Costa et al. 2010	Caxiuana	Tree trunk
2696	Andira	inermis	Engelbrecht et al. 2007	BCI	Sapling
2704	Cordia	alliodora	Engelbrecht et al. 2007	BCI	Sapling
8667	Acacia	alemquerensis	Nepstad et al. 2007	Tapajos	Liana
8754	Machaerium	ferox	Nepstad et al. 2007	Tapajos	Liana
8794	Sacoglottis	guianensis	Nepstad et al. 2007	Tapajos	Tree trunk
8812	Tetracera	willdenowiana	Nepstad et al. 2007	Tapajos	Liana
2741	Tetragastris	panamensis	Engelbrecht et al. 2007	BCI	Sapling
2749	Xylosma	chlorantha	Engelbrecht et al. 2007	BCI	Sapling
1501	Piper	reticulatum	Brenes-Arguedas et al. 2013	PNM	Sapling
2388	Micropholis	venulosa	Da Costa et al. 2010	Caxiuana	Tree trunk
2694	Alibertia	edulis	Engelbrecht et al. 2007	BCI	Sapling
2742	Thevetia	ahouai	Engelbrecht et al. 2007	BCI	Sapling
6909	Hybanthus	prunifolius	Kursar er al. 2009	BCI	Sapling	0.25																				1.386	#DIV/0!	#DIV/0!	kg	Sapling	Tyree et al. 2003, Field & Holbrook 2000
2386	Manilkara	bidentata	Da Costa et al. 2010	Caxiuana	Tree trunk
2387	Manilkara	paraensis	Da Costa et al. 2010	Caxiuana	Tree trunk
6921	Tetragastris	panamensis	Kursar er al. 2009	BCI	Sapling	0.25																				1.152	#DIV/0!	#DIV/0!	kg	Sapling	Tyree et al. 2003, Field & Holbrook 2000
1515	Pouteria	reticulata	Brenes-Arguedas et al. 2013	PNSL	Sapling														0.61																	4.51
1506	Pterocarpus	rohrii	Brenes-Arguedas et al. 2013	PNS	Sapling														0.47																	3.56
2705	Cordia	alliodora	Engelbrecht et al. 2007	BCI	Sapling
2715	Hybanthus	prunifolius	Engelbrecht et al. 2007	BCI	Sapling
2720	Inga	sapindoides	Engelbrecht et al. 2007	BCI	Sapling
2743	Trichilia	tuberculata	Engelbrecht et al. 2007	BCI	Sapling
8735	Inga	auristellae	Nepstad et al. 2007	Tapajos	Tree trunk
2380	Inga	alba	Da Costa et al. 2010	Caxiuana	Tree trunk
2381	Inga	gracilifolia	Da Costa et al. 2010	Caxiuana	Tree trunk
1499	Peritassa	pruinosa	Brenes-Arguedas et al. 2013	Ciudad del Saber	Liana
6903	Cordia	alliodora	Kursar er al. 2009	BCI	Sapling	0.25																				1.314	#DIV/0!	#DIV/0!	kg	Sapling	Tyree et al. 2003, Field & Holbrook 2000
2719	Inga	multijuga	Engelbrecht et al. 2007	BCI	Sapling
2727	Picramnia	latifolia	Engelbrecht et al. 2007	BCI	Sapling
2735	Pterocarpus	rohrii	Engelbrecht et al. 2007	BCI	Sapling
8672	Adenocalymna	subicanum	Nepstad et al. 2007	Tapajos	Liana
2723	Licania	platypus	Engelbrecht et al. 2007	BCI	Sapling
2730	Pouteria	reticulata	Engelbrecht et al. 2007	BCI	Sapling
6896	Andira	inermis	Kursar er al. 2009	BCI	Sapling	0.25																				1.206	#DIV/0!	#DIV/0!	kg	Sapling	Tyree et al. 2003, Field & Holbrook 2000
6911	Licania	platypus	Kursar er al. 2009	BCI	Sapling	0.25																				1.602	#DIV/0!	#DIV/0!	kg	Sapling	Tyree et al. 2003, Field & Holbrook 2000
2034	Cecropia	obtusifolia	Condit et al. 1995	BCI	Tree trunk
6917	Pouteria	reticulata	Kursar er al. 2009	BCI	Sapling
1511	Licania	hypoleuca	Brenes-Arguedas et al. 2013	PNSL	Sapling														0.71																	5.5
1510	Lacmellea	panamensis	Brenes-Arguedas et al. 2013	PNSL	Sapling														0.52																	5.86
2725	Myrcia	gatunensis	Engelbrecht et al. 2007	BCI	Sapling
2399	Xylopia	nitida	Da Costa et al. 2010	Caxiuana	Tree trunk
10877	Licania	platypus	Tyree et al. 2003	BCI	Sapling										-1.9
6908	Herrania	purpurea	Kursar er al. 2009	BCI	Sapling
1518	Tocoyena	pittieri	Brenes-Arguedas et al. 2013	PNSL	Sapling														0.61																	4.34
2714	Herrania	purpurea	Engelbrecht et al. 2007	BCI	Sapling
1516	Psychotria	glomerulata	Brenes-Arguedas et al. 2013	PNSL	Sapling
2732	Psidium	friedrichsthalianum	Engelbrecht et al. 2007	BCI	Sapling
6919	Sorocea	affinis	Kursar er al. 2009	BCI	Sapling
2721	Lacistema	aggregatum	Engelbrecht et al. 2007	BCI	Sapling
2736	Sorocea	affinis	Engelbrecht et al. 2007	BCI	Sapling
2700	Calophyllum	longifolium	Engelbrecht et al. 2007	BCI	Sapling
2739	Tabebuia	rosea	Engelbrecht et al. 2007	BCI	Sapling
2740	Tabebuia	rosea	Engelbrecht et al. 2007	BCI	Sapling
2697	Beilschmiedia	pendula	Engelbrecht et al. 2007	BCI	Sapling
1507	Triplaris	cumingiana	Brenes-Arguedas et al. 2013	PNS	Sapling
2747	Vochysia	ferruginea	Engelbrecht et al. 2007	BCI	Sapling
2699	Brosimum	utile	Engelbrecht et al. 2007	BCI	Sapling
6924	Vochysia	ferruginea	Kursar er al. 2009	BCI	Sapling
2748	Xylopia	macrantha	Engelbrecht et al. 2007	BCI	Sapling
2713	Guarea	guidonia	Engelbrecht et al. 2007	BCI	Sapling
1508	Brosimum	utile	Brenes-Arguedas et al. 2013	PNSL	Sapling														0.52																	6.72
6900	Calophyllum	longifolium	Kursar er al. 2009	BCI	Sapling	0.25																				1.53	#DIV/0!	#DIV/0!	kg	Sapling	Tyree et al. 2003, Field & Holbrook 2000
2744	Unonopsis	panamensis	Engelbrecht et al. 2007	BCI	Sapling
2728	Piper	trigonum	Engelbrecht et al. 2007	BCI	Sapling
2746	Virola	surinamensis	Engelbrecht et al. 2007	BCI	Sapling
2701	Calophyllum	longifolium	Engelbrecht et al. 2007	BCI	Sapling
2745	Virola	surinamensis	Engelbrecht et al. 2007	BCI	Sapling
10875	Calophyllum	longifolium	Tyree et al. 2003	BCI	Sapling										-1.2
10879	Virola	surinamensis	Tyree et al. 2003	BCI	Sapling										-1.2
6915	Piper	trigonum	Kursar er al. 2009	BCI	Sapling
6923	Virola	surinamensis	Kursar er al. 2009	BCI	Sapling
6898	Beilschmiedia	pendula	Kursar er al. 2009	BCI	Sapling	0.25																				1.602	#DIV/0!	#DIV/0!	kg	Sapling	Tyree et al. 2003, Field & Holbrook 2000
8772	Ocotea	glomerata	Nepstad et al. 2007	Tapajos	Tree trunk
1	Myrsine	juergensenii	Aguilar-Rodríguez & Castro-Plata 2006	Mexico	Tree trunk																																	76.3542	69	0.00373928		93.0948	Dh/Dm	16			23	10	6.5
2	Chamaecrista	xinguensis	Albert et al. 2018	Tapajos	Tree trunk	27											-0.25																			7.64	0.194
3	Coussarea	paniculata	Albert et al. 2018	Tapajos	Tree trunk	10																														3.62	0.032
4	Erisma	uncinatum	Albert et al. 2018	Tapajos	Tree trunk	34.6											-0.68																			5.69	0.197
5	Manilkara	elata	Albert et al. 2018	Tapajos	Tree trunk	37																														7.03	0.188
6	Mezilaurus	ita-uba	Albert et al. 2018	Tapajos	Tree trunk	38																														1.51	0.13
7	Tachigali	chrysophylla	Albert et al. 2018	Tapajos	Tree trunk	44											-1.81																			7.67	0.085
8	Eperua	grandiflora	Alexandre 1991	Cayenne	Sapling	2.5										-3.04
9	Goupia	glabra	Alexandre 1991	Cayenne	Sapling	3.65										-1.3
10	Trema	micrantha	Alexandre 1991	Cayenne	Tree trunk	8										-2.3
11	Psychotria	limonensis	Allen & Pearcy 2000	BCI	Sapling	1.5										-0.51																				5.8	0.18
12	Psychotria	marginata	Allen & Pearcy 2000	BCI	Sapling	1.5										-0.53																				4	0.1
13	Psychotria	micrantha	Allen & Pearcy 2000	BCI	Sapling	1.5										-1.36																				9.9	0.31
14	Aspidosperma	macrocarpon	Almeida 2006	Peru	Tree trunk
15	Brosimum	alicastrum	Almeida 2006	Peru	Tree trunk
16	Cariniana	domestica	Almeida 2006	Peru	Tree trunk
17	Cedrelinga	cateniformis	Almeida 2006	Peru	Tree trunk
18	Ormosia	coccinea	Almeida 2006	Peru	Tree trunk
19	Acacia	macbridei	Alvarez et al. 2013	Colombia	Tree trunk														0.749
20	Acrocomia	aculeata	Alvarez et al. 2013	Colombia	Tree trunk														0.66
21	Albizia	carbonaria	Alvarez et al. 2013	Colombia	Tree trunk														0.572
22	Albizia	niopoides	Alvarez et al. 2013	Colombia	Tree trunk														0.546
23	Albizia	saman	Alvarez et al. 2013	Colombia	Tree trunk														0.641
24	Alseis	mutisii	Alvarez et al. 2013	Colombia	Tree trunk														0.597
25	Ampelocera	longissima	Alvarez et al. 2013	Colombia	Tree trunk														0.749
26	Amyris	sylvatica	Alvarez et al. 2013	Colombia	Tree trunk														0.968
27	Anacardium	excelsum	Alvarez et al. 2013	Colombia	Tree trunk														0.355
28	Annona	rensoniana	Alvarez et al. 2013	Colombia	Tree trunk														0.273
29	Aspidosperma	album	Alvarez et al. 2013	Colombia	Tree trunk														0.725
30	Aspidosperma	polyneuron	Alvarez et al. 2013	Colombia	Tree trunk														0.735
31	Astronium	graveolens	Alvarez et al. 2013	Colombia	Tree trunk														0.71
32	Attalea	butyracea	Alvarez et al. 2013	Colombia	Tree trunk														0.468
33	Bourreria	cumanensis	Alvarez et al. 2013	Colombia	Tree trunk														0.647
34	Bravaisia	integerrima	Alvarez et al. 2013	Colombia	Tree trunk														0.425
35	Brosimum	alicastrum	Alvarez et al. 2013	Colombia	Tree trunk														0.57
36	Brosimum	guianense	Alvarez et al. 2013	Colombia	Tree trunk														0.819
37	Brosimum	utile	Alvarez et al. 2013	Colombia	Tree trunk														0.479
38	Bulnesia	arborea	Alvarez et al. 2013	Colombia	Tree trunk														0.902
39	Bursera	graveolens	Alvarez et al. 2013	Colombia	Tree trunk														0.286
40	Bursera	simaruba	Alvarez et al. 2013	Colombia	Tree trunk														0.312
41	Caesalpinia	coriaria	Alvarez et al. 2013	Colombia	Tree trunk														0.774
42	Caesalpinia	ebano	Alvarez et al. 2013	Colombia	Tree trunk														0.958
43	Caesalpinia	mollis	Alvarez et al. 2013	Colombia	Tree trunk														0.689
44	Capparis	micracantha	Alvarez et al. 2013	Colombia	Tree trunk														0.697
45	Casearia	aculeata	Alvarez et al. 2013	Colombia	Tree trunk														0.437
46	Casearia	arguta	Alvarez et al. 2013	Colombia	Tree trunk														0.545
47	Casearia	coronata	Alvarez et al. 2013	Colombia	Tree trunk														0.591
48	Casearia	corymbosa	Alvarez et al. 2013	Colombia	Tree trunk														0.586
49	Casearia	sylvestris	Alvarez et al. 2013	Colombia	Tree trunk														0.726
50	Casearia	tremula	Alvarez et al. 2013	Colombia	Tree trunk														0.698
51	Cavanillesia	platanifolia	Alvarez et al. 2013	Colombia	Tree trunk														0.324
52	Cecropia	obtusifolia	Alvarez et al. 2013	Colombia	Tree trunk														0.296
53	Ceiba	pentandra	Alvarez et al. 2013	Colombia	Tree trunk														0.292
54	Centrolobium	paraense	Alvarez et al. 2013	Colombia	Tree trunk														0.923
55	Coccoloba	acuminata	Alvarez et al. 2013	Colombia	Tree trunk														0.607
56	Coccoloba	padiformis	Alvarez et al. 2013	Colombia	Tree trunk														0.767
57	Cochlospermum	vitifolium	Alvarez et al. 2013	Colombia	Tree trunk														0.215
58	Copaifera	canime	Alvarez et al. 2013	Colombia	Tree trunk														0.563
59	Cordia	alba	Alvarez et al. 2013	Colombia	Tree trunk														0.48
60	Cordia	bicolor	Alvarez et al. 2013	Colombia	Tree trunk														0.462
61	Cordia	sebestena	Alvarez et al. 2013	Colombia	Tree trunk														0.62
62	Crataeva	tapia	Alvarez et al. 2013	Colombia	Tree trunk														0.508
63	Crescentia	cujete	Alvarez et al. 2013	Colombia	Tree trunk														0.579
64	Cynophalla	linearis	Alvarez et al. 2013	Colombia	Tree trunk														0.796
65	Cynophalla	verrucosa	Alvarez et al. 2013	Colombia	Tree trunk														0.848
66	Enterolobium	cyclocarpum	Alvarez et al. 2013	Colombia	Tree trunk														0.46
67	Eugenia	patrisii	Alvarez et al. 2013	Colombia	Tree trunk														0.768
68	Faramea	occidentalis	Alvarez et al. 2013	Colombia	Tree trunk														0.573
69	Genipa	americana	Alvarez et al. 2013	Colombia	Tree trunk														0.601
70	Gliricidia	sepium	Alvarez et al. 2013	Colombia	Tree trunk														0.557
71	Guapira	costaricana	Alvarez et al. 2013	Colombia	Tree trunk														0.577
72	Guazuma	ulmifolia	Alvarez et al. 2013	Colombia	Tree trunk														0.507
73	Gustavia	superba	Alvarez et al. 2013	Colombia	Tree trunk														0.554
74	Gyrocarpus	americanus	Alvarez et al. 2013	Colombia	Tree trunk														0.283
75	Haematoxylum	brasiletto	Alvarez et al. 2013	Colombia	Tree trunk														0.747
76	Handroanthus	billbergii	Alvarez et al. 2013	Colombia	Tree trunk														0.755
77	Handroanthus	chrysanthus	Alvarez et al. 2013	Colombia	Tree trunk														0.901
78	Handroanthus	serratifolius	Alvarez et al. 2013	Colombia	Tree trunk														0.907
79	Helianthostylis	sprucei	Alvarez et al. 2013	Colombia	Tree trunk														0.419
80	Helicostylis	tomentosa	Alvarez et al. 2013	Colombia	Tree trunk														0.664
81	Hirtella	americana	Alvarez et al. 2013	Colombia	Tree trunk														0.749
82	Hura	crepitans	Alvarez et al. 2013	Colombia	Tree trunk														0.317
83	Hymenaea	courbaril	Alvarez et al. 2013	Colombia	Tree trunk														0.828
84	Inga	vera	Alvarez et al. 2013	Colombia	Tree trunk														0.551
85	Jacaratia	digitata	Alvarez et al. 2013	Colombia	Tree trunk														0.315
86	Laetia	procera	Alvarez et al. 2013	Colombia	Tree trunk														0.605
87	Lecythis	minor	Alvarez et al. 2013	Colombia	Tree trunk														0.791
88	Leonia	triandra	Alvarez et al. 2013	Colombia	Tree trunk														0.594
89	Licania	arborea	Alvarez et al. 2013	Colombia	Tree trunk														0.659
90	Mabea	occidentalis	Alvarez et al. 2013	Colombia	Tree trunk														0.608
91	Machaerium	capote	Alvarez et al. 2013	Colombia	Tree trunk														0.774
92	Maclura	tinctoria	Alvarez et al. 2013	Colombia	Tree trunk														0.761
93	Manilkara	sapota	Alvarez et al. 2013	Colombia	Tree trunk														0.861
94	Maytenus	verticillata	Alvarez et al. 2013	Colombia	Tree trunk														0.686
95	Melicoccus	bijugatus	Alvarez et al. 2013	Colombia	Tree trunk														0.87
96	Miconia	spicellata	Alvarez et al. 2013	Colombia	Tree trunk														0.644
97	Morisonia	americana	Alvarez et al. 2013	Colombia	Tree trunk														0.91
98	Myrospermum	frutescens	Alvarez et al. 2013	Colombia	Tree trunk														0.865
99	Neea	anisophylla	Alvarez et al. 2013	Colombia	Tree trunk														0.603
100	Neea	divaricata	Alvarez et al. 2013	Colombia	Tree trunk														0.451
101	Oxandra	panamensis	Alvarez et al. 2013	Colombia	Tree trunk														0.698
102	Oxandra	venezuelana	Alvarez et al. 2013	Colombia	Tree trunk														0.75
103	Pachira	aquatica	Alvarez et al. 2013	Colombia	Tree trunk														0.412
104	Pachira	quinata	Alvarez et al. 2013	Colombia	Tree trunk														0.402
105	Pachira	sessilis	Alvarez et al. 2013	Colombia	Tree trunk														0.627
106	Parathesis	sinuata	Alvarez et al. 2013	Colombia	Tree trunk														0.606
107	Parinari	pachyphylla	Alvarez et al. 2013	Colombia	Tree trunk														0.606
108	Pereskia	guamacho	Alvarez et al. 2013	Colombia	Tree trunk														0.42
109	Phyllanthus	valleanus	Alvarez et al. 2013	Colombia	Tree trunk														0.594
110	Pithecellobium	roseum	Alvarez et al. 2013	Colombia	Tree trunk														0.674
111	Platymiscium	darienense	Alvarez et al. 2013	Colombia	Tree trunk														0.762
112	Platymiscium	pinnatum	Alvarez et al. 2013	Colombia	Tree trunk														0.678
113	Platypodium	elegans	Alvarez et al. 2013	Colombia	Tree trunk														0.842
114	Poeppigia	procera	Alvarez et al. 2013	Colombia	Tree trunk														0.744
115	Pradosia	cochlearia	Alvarez et al. 2013	Colombia	Tree trunk														0.798
116	Prosopis	juliflora	Alvarez et al. 2013	Colombia	Tree trunk														0.672
117	Protium	aracouchini	Alvarez et al. 2013	Colombia	Tree trunk														0.451
118	Pseudobombax	septenatum	Alvarez et al. 2013	Colombia	Tree trunk														0.181
119	Pterocarpus	acapulcensis	Alvarez et al. 2013	Colombia	Tree trunk														0.563
120	Pterocarpus	officinalis	Alvarez et al. 2013	Colombia	Tree trunk														0.38
121	Quadrella	odoratissima	Alvarez et al. 2013	Colombia	Tree trunk														0.661
122	Randia	aculeata	Alvarez et al. 2013	Colombia	Tree trunk														0.653
123	Randia	armata	Alvarez et al. 2013	Colombia	Tree trunk														0.666
124	Rauvolfia	tetraphylla	Alvarez et al. 2013	Colombia	Tree trunk														0.447
125	Sabal	mauritiiformis	Alvarez et al. 2013	Colombia	Tree trunk														0.497
126	Schizolobium	parahyba	Alvarez et al. 2013	Colombia	Tree trunk														0.416
127	Senna	candolleana	Alvarez et al. 2013	Colombia	Tree trunk														0.727
128	Simira	cordifolia	Alvarez et al. 2013	Colombia	Tree trunk														0.615
129	Spondias	mombin	Alvarez et al. 2013	Colombia	Tree trunk														0.329
130	Spondias	radlkoferi	Alvarez et al. 2013	Colombia	Tree trunk														0.415
131	Sterculia	apetala	Alvarez et al. 2013	Colombia	Tree trunk														0.347
132	Sterculia	caribaea	Alvarez et al. 2013	Colombia	Tree trunk														0.442
133	Tabebuia	ochracea	Alvarez et al. 2013	Colombia	Tree trunk														0.823
134	Tabernaemontana	cymosa	Alvarez et al. 2013	Colombia	Tree trunk														0.666
135	Tabernaemontana	grandiflora	Alvarez et al. 2013	Colombia	Tree trunk														0.479
136	Tabernaemontana	sananho	Alvarez et al. 2013	Colombia	Tree trunk														0.553
137	Trichilia	martiana	Alvarez et al. 2013	Colombia	Tree trunk														0.422
138	Trichospermum	galeottii	Alvarez et al. 2013	Colombia	Tree trunk														0.354
139	Triplaris	americana	Alvarez et al. 2013	Colombia	Tree trunk														0.46
140	Vitex	cymosa	Alvarez et al. 2013	Colombia	Tree trunk														0.59
141	Xylopia	aromatica	Alvarez et al. 2013	Colombia	Tree trunk														0.377
142	Zanthoxylum	panamense	Alvarez et al. 2013	Colombia	Tree trunk														0.452
143	Zygia	longifolia	Alvarez et al. 2013	Colombia	Tree trunk														0.53
144	Anacardium	excelsum	Alvarez-Clare and Kitajima 2007	BCI	Sapling														0.19
145	Aspidosperma	desmanthum	Alvarez-Clare and Kitajima 2007	BCI	Sapling														0.4
146	Beilschmiedia	pendula	Alvarez-Clare and Kitajima 2007	BCI	Sapling														0.4
147	Castilla	elastica	Alvarez-Clare and Kitajima 2007	BCI	Sapling														0.24
148	Eugenia	nesiotica	Alvarez-Clare and Kitajima 2007	BCI	Sapling														0.58
149	Gustavia	superba	Alvarez-Clare and Kitajima 2007	BCI	Sapling														0.38
150	Tabebuia	rosea	Alvarez-Clare and Kitajima 2007	BCI	Sapling														0.24
151	Tetragastris	panamensis	Alvarez-Clare and Kitajima 2007	BCI	Sapling														0.42
152	Baccharis	dracunculifolia	Amorim and de Melo Júnior 2017	Estadual Acarai	Tree trunk	0.9	6		28.2743										0.67																			52.9484	47.92	0.00180353		67.1607	Dh/Dm	148.7					3.51
153	Baccharis	dracunculifolia	Amorim and de Melo Júnior 2017	Estadual Acarai	Tree trunk	1.1	6		28.2743										0.73																			61.1982	55.35	0.00240616		76.3016	Dh/Dm	134.3					2.49
154	Baccharis	dracunculifolia	Amorim and de Melo Júnior 2017	Estadual Acarai	Tree trunk	1.3	7		38.4845										0.72																			38.0478	34.5	0.00093482		50.6504	Dh/Dm	145.6					5.53
155	Clusia	criuva	Amorim and de Melo Júnior 2017	Estadual Acarai	Tree trunk	1.6	5		19.635										0.69																			93.3533	84.31	0.00558275		111.93	Dh/Dm	17.5					7.7
156	Clusia	criuva	Amorim and de Melo Júnior 2017	Estadual Acarai	Tree trunk	1.9	6		28.2743										0.71																			112.262	101.34	0.00806588		132.882	Dh/Dm	20.1					6.02
157	Cordia	curassavica	Amorim and de Melo Júnior 2017	Estadual Acarai	Tree trunk	1.2	4		12.5664										0.6																			97.2506	87.82	0.00605727		116.248	Dh/Dm	19.67					3.45
158	Cordia	curassavica	Amorim and de Melo Júnior 2017	Estadual Acarai	Tree trunk	1.2	5		19.635										0.63																			105.6	95.34	0.00713905		125.5	Dh/Dm	30.83					3.39
159	Guapira	opposita	Amorim and de Melo Júnior 2017	Estadual Acarai	Tree trunk	1.3	4.5		15.9043										0.6																			78.7192	71.13	0.0039737		95.7152	Dh/Dm	13.27					3.8
160	Guapira	opposita	Amorim and de Melo Júnior 2017	Estadual Acarai	Tree trunk	1.4	8		50.2655										0.58																			53.5924	48.5	0.00184745		67.8742	Dh/Dm	15.13					6.25
161	Guapira	opposita	Amorim and de Melo Júnior 2017	Estadual Acarai	Tree trunk	1.5	6		28.2743										0.46																			75.8434	68.54	0.00368959		92.5288	Dh/Dm	15.3					2.54
162	Guapira	opposita	Amorim and de Melo Júnior 2017	Estadual Acarai	Tree trunk	1.7	6		28.2743										0.47																			79.6629	71.98	0.00406924		96.761	Dh/Dm	11.33					4.25
163	Guapira	opposita	Amorim and de Melo Júnior 2017	Estadual Acarai	Tree trunk	1.8	4		12.5664										0.49																			59.2329	53.58	0.00225473		74.124	Dh/Dm	19.83					4.94
164	Myrcia	pulchra	Amorim and de Melo Júnior 2017	Estadual Acarai	Tree trunk	0.9	4.5		15.9043										0.89																			55.913	50.59	0.00201011		70.4455	Dh/Dm	62.23					4.05
165	Myrcia	pulchra	Amorim and de Melo Júnior 2017	Estadual Acarai	Tree trunk	1.5	4.5		15.9043										0.92																			32.6183	29.61	0.000688599		44.6344	Dh/Dm	60.17					3.71
166	Myrcia	pulchra	Amorim and de Melo Júnior 2017	Estadual Acarai	Tree trunk	1.5	5.5		23.7583										0.86																			44.41	40.23	0.00127113		57.6999	Dh/Dm	60.73					3.12
167	Myrcia	pulchra	Amorim and de Melo Júnior 2017	Estadual Acarai	Tree trunk	1.6	8.5		56.745										0.91																			51.2385	46.38	0.00168947		65.2661	Dh/Dm	64.73					4.84
168	Myrcia	pulchra	Amorim and de Melo Júnior 2017	Estadual Acarai	Tree trunk	1.7	9		63.6173										0.86																			34.6502	31.44	0.000776345		46.8858	Dh/Dm	51.93					3.38
169	Myrsine	guianensis	Amorim and de Melo Júnior 2017	Estadual Acarai	Tree trunk	1.6	9		63.6173										0.7																			79.0078	71.39	0.00400281		96.0351	Dh/Dm	30.67					5.63
170	Myrsine	guianensis	Amorim and de Melo Júnior 2017	Estadual Acarai	Tree trunk	2.1	8		50.2655										0.58																			192.228	173.36	0.0236041		221.486	Dh/Dm	13.86					5.81
171	Myrsine	guianensis	Amorim and de Melo Júnior 2017	Estadual Acarai	Tree trunk	2.1	8.5		56.745										0.58																			73.6339	66.55	0.00347845		90.0806	Dh/Dm	53.7					3.66
172	Myrsine	parvifolia	Amorim and de Melo Júnior 2017	Estadual Acarai	Tree trunk	1	6.5		33.1831										0.68																			60.6541	54.86	0.00236375		75.6987	Dh/Dm	70.3					4
173	Myrsine	parvifolia	Amorim and de Melo Júnior 2017	Estadual Acarai	Tree trunk	2	13		132.732										0.65																			57.2232	51.77	0.00210497		71.8972	Dh/Dm	50.13					5.46
174	Psidium	cattleianum	Amorim and de Melo Júnior 2017	Estadual Acarai	Tree trunk	2	6.5		33.1831										0.64																			44.4433	40.26	0.00127303		57.7368	Dh/Dm	93.1					2.58
175	Schinus	terebinthifolia	Amorim and de Melo Júnior 2017	Estadual Acarai	Tree trunk	1	4		12.5664										0.55																			47.4412	42.96	0.0014495		61.0585	Dh/Dm	81.7					2.56
176	Schinus	terebinthifolia	Amorim and de Melo Júnior 2017	Estadual Acarai	Tree trunk	1.1	6		28.2743										0.51																			85.0369	76.82	0.00463488		102.715	Dh/Dm	71.73					2.53
177	Schinus	terebinthifolia	Amorim and de Melo Júnior 2017	Estadual Acarai	Tree trunk	1.2	6		28.2743										0.5																			78.5193	70.95	0.00395362		95.4938	Dh/Dm	64.77					5.08
178	Schinus	terebinthifolia	Amorim and de Melo Júnior 2017	Estadual Acarai	Tree trunk	1.5	7.5		44.1786										0.56																			83.5158	75.45	0.00447104		101.03	Dh/Dm	67.3					3.54
179	Schinus	terebinthifolia	Amorim and de Melo Júnior 2017	Estadual Acarai	Tree trunk	1.6	7		38.4845										0.49																			62.7193	56.72	0.00252675		77.987	Dh/Dm	28.33					3.14
180	Senna	bicapsularis	Amorim and de Melo Júnior 2017	Estadual Acarai	Tree trunk	0.8	2.5		4.90874										0.58																			71.7907	64.89	0.00330709		88.0384	Dh/Dm	17.17					3.23
181	Senna	bicapsularis	Amorim and de Melo Júnior 2017	Estadual Acarai	Tree trunk	1.4	2.5		4.90874										0.69																			91.6878	82.81	0.00538586		110.085	Dh/Dm	21.2					3.13
182	Solanum	pseudoquina	Amorim and de Melo Júnior 2017	Estadual Acarai	Tree trunk	1	4		12.5664										0.55																			81.1175	73.29	0.00421871		98.3726	Dh/Dm	62.3					3.49
183	Solanum	pseudoquina	Amorim and de Melo Júnior 2017	Estadual Acarai	Tree trunk	2	7.5		44.1786										0.56																			79.6629	71.98	0.00406924		96.761	Dh/Dm	33.87					4.16
184	Swartzia	langsdorffii	Amorim and de Melo Júnior 2017	Estadual Acarai	Tree trunk	1.9	6		28.2743										0.51																			115.882	104.6	0.00859317		136.892	Dh/Dm	82.1					5.68
185	Ternstroemia	brasiliensis	Amorim and de Melo Júnior 2017	Estadual Acarai	Tree trunk	1.4	5.5		23.7583										0.66																			57.2232	51.77	0.00210497		71.8972	Dh/Dm	67.73					5.33
186	Ternstroemia	brasiliensis	Amorim and de Melo Júnior 2017	Estadual Acarai	Tree trunk	1.8	6		28.2743										0.52																			55.702	50.4	0.00199504		70.2117	Dh/Dm	70.87					5.56
187	Ternstroemia	brasiliensis	Amorim and de Melo Júnior 2017	Estadual Acarai	Tree trunk	1.8	6.5		33.1831										0.65																			54.4029	49.23	0.00190349		68.7723	Dh/Dm	48.37					3.55
188	Anacardium	excelsum	Andrade et al. 1998	PNM	Tree trunk	35	101.8		8139.27		5100
189	Anacardium	excelsum	Andrade et al. 1998	PNM	Tree branch			3.77257	11.178		13.8	18.92	1.37101	72.9387																							0.14
190	Anacardium	excelsum	Andrade et al. 1998	PNM	Tree branch			3.92004	12.069		14.9	17.45	1.17114	85.3868																							0.126
191	Anacardium	excelsum	Andrade et al. 1998	PNM	Tree branch			4.08747	13.122		16.2	20.95	1.29321	77.327																							0.218
192	Cecropia	longipes	Andrade et al. 1998	PNM	Tree trunk	18	19.7		304.805		200
193	Cecropia	longipes	Andrade et al. 1998	PNM	Tree branch			3.99819	12.555		15.5	3.98	0.256774	389.447																							0.433
194	Cecropia	longipes	Andrade et al. 1998	PNM	Tree branch			4.13763	13.446		16.6	5.23	0.31506	317.4																							0.377
195	Cecropia	longipes	Andrade et al. 1998	PNM	Tree branch			4.15007	13.527		16.7	7.41	0.443713	225.371																							0.435
196	Ficus	hispida	Andrade et al. 1998	PNM	Tree trunk	30	56.7		2524.97		2100
197	Ficus	hispida	Andrade et al. 1998	PNM	Tree branch			4.08747	13.122		16.2	4.11	0.253704	394.161																							0.458
198	Ficus	hispida	Andrade et al. 1998	PNM	Tree branch			4.16248	13.608		16.8	5.35	0.318452	314.019																							0.498
199	Ficus	hispida	Andrade et al. 1998	PNM	Tree branch			4.44988	15.552		19.2	7.05	0.367188	272.34																							0.583
200	Ficus	hispida	Andrade et al. 1998	PNM	Tree branch			4.90203	18.873		23.3	5.04	0.216309	462.302																							0.426
201	Luehea	seemannii	Andrade et al. 1998	PNM	Tree trunk	29	38.2		1146.08		1000
202	Luehea	seemannii	Andrade et al. 1998	PNM	Tree branch			2.96079	6.885		8.5	2.38	0.28	357.143																							0.487
203	Luehea	seemannii	Andrade et al. 1998	PNM	Tree branch			3.38344	8.991		11.1	4.73	0.426126	234.672																							0.566
204	Luehea	seemannii	Andrade et al. 1998	PNM	Tree branch			3.51794	9.72		12	4.57	0.380833	262.582																							0.484
205	Luehea	seemannii	Andrade et al. 1998	PNM	Tree branch			3.67564	10.611		13.1	3.28	0.250382	399.39																							0.493
206	Spondias	mombin	Andrade et al. 1998	PNM	Tree trunk	23	33.1		860.49		600
207	Spondias	mombin	Andrade et al. 1998	PNM	Tree branch			2.92575	6.723		8.3	2.3	0.277108	360.87																							0.468
208	Spondias	mombin	Andrade et al. 1998	PNM	Tree branch			3.42886	9.234		11.4	4.29	0.376316	265.734																							0.516
209	Spondias	mombin	Andrade et al. 1998	PNM	Tree branch			3.45881	9.396		11.6	7.56	0.651724	153.439																							0.46
210	Spondias	mombin	Andrade et al. 1998	PNM	Tree branch			3.51794	9.72		12	2.82	0.235	425.532																							0.454
211	Alseis	blackiana	Andrade et al. 2005	BCI	Tree trunk
212	Guatteria	dumetorum	Andrade et al. 2005	BCI	Tree trunk
213	Luehea	seemannii	Andrade et al. 2005	BCI	Tree trunk
214	Platymiscium	pinnatum	Andrade et al. 2005	BCI	Tree trunk
215	Quararibea	asterolepis	Andrade et al. 2005	BCI	Tree trunk
216	Trichilia	tuberculata	Andrade et al. 2005	BCI	Tree trunk
217	Enterolobium	contortisiliquum	Angélico 2010	Brazil	Tree trunk																																	63.1412	57.1	0.00256072		78.4545	Dh/Dm	14.6				20.5	2.2
218	Machaerium	floribundum	Angyalossy et al. 2011	Brazil	Liana																																	375.033	338	0.089727		424.037	Dh/Dm	8.5
219	Machaerium	floribundum	Angyalossy et al. 2011	Brazil	Tree trunk																																	186.277	168	0.0221671		214.891	Dh/Dm	4.9
220	Aldina	insignis	Angyalossy-Alfonso and Miller 2002	Brazil	Tree trunk																																	303.972	274	0.0589646		345.3	Dh/Dm	1
221	Aldina	petiolulata	Angyalossy-Alfonso and Miller 2002	Brazil	Tree trunk																																	209.594	189	0.0280552		240.727	Dh/Dm	2
222	Bocoa	alterna	Angyalossy-Alfonso and Miller 2002	Brazil	Tree trunk																																	66.3612	60	0.00282743		82.0223	Dh/Dm	13
223	Bocoa	alterna	Angyalossy-Alfonso and Miller 2002	Brazil	Tree trunk																																	70.8025	64	0.00321699		86.9434	Dh/Dm	20
224	Bocoa	alterna	Angyalossy-Alfonso and Miller 2002	Brazil	Tree trunk																																	71.9128	65	0.00331831		88.1737	Dh/Dm	25
225	Bocoa	prouacensis	Angyalossy-Alfonso and Miller 2002	Brazil	Tree trunk																																	169.622	153	0.0183854		196.437	Dh/Dm	3
226	Bocoa	viridiflora	Angyalossy-Alfonso and Miller 2002	Brazil	Tree trunk																																	146.305	132	0.0136848		170.602	Dh/Dm	4
227	Candolleodendron	brachystachyum	Angyalossy-Alfonso and Miller 2002	Brazil	Tree trunk																																	61.9199	56	0.00246301		77.1012	Dh/Dm	61
228	Cordyla	africana	Angyalossy-Alfonso and Miller 2002	Brazil	Tree trunk																																	157.408	142	0.0158368		182.904	Dh/Dm	3
229	Cordyla	africana	Angyalossy-Alfonso and Miller 2002	Brazil	Tree trunk																																	194.049	175	0.0240528		223.503	Dh/Dm	2
230	Cordyla	africana	Angyalossy-Alfonso and Miller 2002	Brazil	Tree trunk																																	209.594	189	0.0280552		240.727	Dh/Dm	2
231	Exostyles	venusta	Angyalossy-Alfonso and Miller 2002	Brazil	Tree trunk																																	75.2438	68	0.00363168		91.8645	Dh/Dm	11
232	Lecointea	amazonica	Angyalossy-Alfonso and Miller 2002	Brazil	Tree trunk																																	100.781	91	0.00650388		120.161	Dh/Dm	14
233	Lecointea	amazonica	Angyalossy-Alfonso and Miller 2002	Brazil	Tree trunk																																	103.002	93	0.00679291		122.621	Dh/Dm	18
234	Mildbraediodendron	excelsum	Angyalossy-Alfonso and Miller 2002	Brazil	Tree trunk																																	205.152	185	0.0268803		235.806	Dh/Dm	2
235	Mildbraediodendron	excelsum	Angyalossy-Alfonso and Miller 2002	Brazil	Tree trunk																																	207.373	187	0.0274646		238.267	Dh/Dm	2
236	Swartzia	acutifolia	Angyalossy-Alfonso and Miller 2002	Brazil	Tree trunk																																	80.7955	73	0.00418539		98.0158	Dh/Dm	12
237	Swartzia	apetala	Angyalossy-Alfonso and Miller 2002	Brazil	Tree trunk																																	106.333	96	0.00723823		126.312	Dh/Dm	27
238	Swartzia	aptera	Angyalossy-Alfonso and Miller 2002	Brazil	Tree trunk																																	81.9058	74	0.00430084		99.2461	Dh/Dm	12
239	Swartzia	aptera	Angyalossy-Alfonso and Miller 2002	Brazil	Tree trunk																																	96.3401	87	0.00594468		115.24	Dh/Dm	16
240	Swartzia	arborescens	Angyalossy-Alfonso and Miller 2002	Brazil	Tree trunk																																	71.9128	65	0.00331831		88.1737	Dh/Dm	14
241	Swartzia	arborescens	Angyalossy-Alfonso and Miller 2002	Brazil	Tree trunk																																	71.9128	65	0.00331831		88.1737	Dh/Dm	11
242	Swartzia	arborescens	Angyalossy-Alfonso and Miller 2002	Brazil	Tree trunk																																	79.6851	72	0.0040715		96.7856	Dh/Dm	13
243	Swartzia	arborescens	Angyalossy-Alfonso and Miller 2002	Brazil	Tree trunk																																	91.8988	83	0.00541061		110.319	Dh/Dm	19
244	Swartzia	argentea	Angyalossy-Alfonso and Miller 2002	Brazil	Tree trunk																																	129.65	117	0.0107513		152.148	Dh/Dm	6
245	Swartzia	benthamiana	Angyalossy-Alfonso and Miller 2002	Brazil	Tree trunk																																	159.629	144	0.016286		185.365	Dh/Dm	2
246	Swartzia	benthamiana	Angyalossy-Alfonso and Miller 2002	Brazil	Tree trunk																																	164.07	148	0.0172034		190.286	Dh/Dm	3
247	Swartzia	benthamiana	Angyalossy-Alfonso and Miller 2002	Brazil	Tree trunk																																	188.497	170	0.022698		217.352	Dh/Dm	3
248	Swartzia	benthamiana	Angyalossy-Alfonso and Miller 2002	Brazil	Tree trunk																																	201.821	182	0.0260155		232.115	Dh/Dm	3
249	Swartzia	brachyrachis	Angyalossy-Alfonso and Miller 2002	Brazil	Tree trunk																																	89.6781	81	0.005153		107.858	Dh/Dm	11
250	Swartzia	brachyrachis	Angyalossy-Alfonso and Miller 2002	Brazil	Tree trunk																																	89.6781	81	0.005153		107.858	Dh/Dm	6
251	Swartzia	brachyrachis	Angyalossy-Alfonso and Miller 2002	Brazil	Tree trunk																																	109.664	99	0.00769769		130.003	Dh/Dm	3
252	Swartzia	brachyrachis	Angyalossy-Alfonso and Miller 2002	Brazil	Tree trunk																																	119.657	108	0.00916088		141.075	Dh/Dm	6
253	Swartzia	brachyrachis	Angyalossy-Alfonso and Miller 2002	Brazil	Tree trunk																																	125.209	113	0.0100287		147.227	Dh/Dm	4
254	Swartzia	brachyrachis	Angyalossy-Alfonso and Miller 2002	Brazil	Tree trunk																																	167.401	151	0.0179079		193.977	Dh/Dm	3
255	Swartzia	cardiosperma	Angyalossy-Alfonso and Miller 2002	Brazil	Tree trunk																																	73.0232	66	0.00342119		89.4039	Dh/Dm	12
256	Swartzia	cardiosperma	Angyalossy-Alfonso and Miller 2002	Brazil	Tree trunk																																	121.878	110	0.00950332		143.536	Dh/Dm	5
257	Swartzia	conferta	Angyalossy-Alfonso and Miller 2002	Brazil	Tree trunk																																	80.7955	73	0.00418539		98.0158	Dh/Dm	10
258	Swartzia	corrugata	Angyalossy-Alfonso and Miller 2002	Brazil	Tree trunk																																	157.408	142	0.0158368		182.904	Dh/Dm	5
259	Swartzia	corrugata	Angyalossy-Alfonso and Miller 2002	Brazil	Tree trunk																																	180.725	163	0.0208672		208.74	Dh/Dm	2
260	Swartzia	cuspidata	Angyalossy-Alfonso and Miller 2002	Brazil	Tree trunk																																	91.8988	83	0.00541061		110.319	Dh/Dm	11
261	Swartzia	cuspidata	Angyalossy-Alfonso and Miller 2002	Brazil	Tree trunk																																	93.0091	84	0.00554177		111.549	Dh/Dm	15
262	Swartzia	dipetala	Angyalossy-Alfonso and Miller 2002	Brazil	Tree trunk																																	115.216	104	0.00849487		136.154	Dh/Dm	6
263	Swartzia	dipetala	Angyalossy-Alfonso and Miller 2002	Brazil	Tree trunk																																	120.767	109	0.00933132		142.306	Dh/Dm	7
264	Swartzia	euxylophora	Angyalossy-Alfonso and Miller 2002	Brazil	Tree trunk																																	156.298	141	0.0156145		181.674	Dh/Dm	7
265	Swartzia	euxylophora	Angyalossy-Alfonso and Miller 2002	Brazil	Tree trunk																																	167.401	151	0.0179079		193.977	Dh/Dm	4
266	Swartzia	fasciata	Angyalossy-Alfonso and Miller 2002	Brazil	Tree trunk																																	149.636	135	0.0143139		174.293	Dh/Dm	4
267	Swartzia	flaemingii	Angyalossy-Alfonso and Miller 2002	Brazil	Tree trunk																																	100.781	91	0.00650388		120.161	Dh/Dm	12
268	Swartzia	flaemingii	Angyalossy-Alfonso and Miller 2002	Brazil	Tree trunk																																	110.774	100	0.00785398		131.233	Dh/Dm	17
269	Swartzia	grandifolia	Angyalossy-Alfonso and Miller 2002	Brazil	Tree trunk																																	78.5748	71	0.00395919		95.5553	Dh/Dm	8
270	Swartzia	grandifolia	Angyalossy-Alfonso and Miller 2002	Brazil	Tree trunk																																	120.767	109	0.00933132		142.306	Dh/Dm	6
271	Swartzia	ingaefolia	Angyalossy-Alfonso and Miller 2002	Brazil	Tree trunk																																	150.746	136	0.0145267		175.523	Dh/Dm	3
272	Swartzia	ingaefolia	Angyalossy-Alfonso and Miller 2002	Brazil	Tree trunk																																	187.387	169	0.0224318		216.122	Dh/Dm	3
273	Swartzia	ingaefolia	Angyalossy-Alfonso and Miller 2002	Brazil	Tree trunk																																	192.939	174	0.0237787		222.273	Dh/Dm	3
274	Swartzia	krukovii	Angyalossy-Alfonso and Miller 2002	Brazil	Tree trunk																																	115.216	104	0.00849487		136.154	Dh/Dm	13
275	Swartzia	panacoco	Angyalossy-Alfonso and Miller 2002	Brazil	Tree trunk																																	135.202	122	0.0116899		158.299	Dh/Dm	6
276	Swartzia	panacoco	Angyalossy-Alfonso and Miller 2002	Brazil	Tree trunk																																	182.946	165	0.0213825		211.201	Dh/Dm	2
277	Swartzia	panacoco	Angyalossy-Alfonso and Miller 2002	Brazil	Tree trunk																																	192.939	174	0.0237787		222.273	Dh/Dm	3
278	Swartzia	panacoco	Angyalossy-Alfonso and Miller 2002	Brazil	Tree trunk																																	196.27	177	0.0246057		225.964	Dh/Dm	2
279	Swartzia	panacoco	Angyalossy-Alfonso and Miller 2002	Brazil	Tree trunk																																	202.932	183	0.0263022		233.346	Dh/Dm	1
280	Swartzia	panacoco	Angyalossy-Alfonso and Miller 2002	Brazil	Tree trunk																																	211.814	191	0.0286521		243.188	Dh/Dm	2
281	Swartzia	panacoco	Angyalossy-Alfonso and Miller 2002	Brazil	Tree trunk																																	234.021	211	0.0349667		267.793	Dh/Dm	2
282	Swartzia	panacoco	Angyalossy-Alfonso and Miller 2002	Brazil	Tree trunk																																	236.242	213	0.0356327		270.254	Dh/Dm	3
283	Swartzia	pendula	Angyalossy-Alfonso and Miller 2002	Brazil	Tree trunk																																	60.8095	55	0.00237583		75.871	Dh/Dm	8
284	Swartzia	pendula	Angyalossy-Alfonso and Miller 2002	Brazil	Tree trunk																																	67.4715	61	0.00292247		83.2526	Dh/Dm	9
285	Swartzia	polyphylla	Angyalossy-Alfonso and Miller 2002	Brazil	Tree trunk																																	136.312	123	0.0118823		159.529	Dh/Dm	8
286	Swartzia	polyphylla	Angyalossy-Alfonso and Miller 2002	Brazil	Tree trunk																																	187.387	169	0.0224318		216.122	Dh/Dm	5
287	Swartzia	polyphylla	Angyalossy-Alfonso and Miller 2002	Brazil	Tree trunk																																	215.145	194	0.0295592		246.879	Dh/Dm	4
288	Swartzia	racemosa	Angyalossy-Alfonso and Miller 2002	Brazil	Tree trunk																																	93.0091	84	0.00554177		111.549	Dh/Dm	8
289	Swartzia	recurva	Angyalossy-Alfonso and Miller 2002	Brazil	Tree trunk																																	119.657	108	0.00916088		141.075	Dh/Dm	5
290	Swartzia	recurva	Angyalossy-Alfonso and Miller 2002	Brazil	Tree trunk																																	135.202	122	0.0116899		158.299	Dh/Dm	5
291	Swartzia	recurva	Angyalossy-Alfonso and Miller 2002	Brazil	Tree trunk																																	156.298	141	0.0156145		181.674	Dh/Dm	5
292	Swartzia	reticulata	Angyalossy-Alfonso and Miller 2002	Brazil	Tree trunk																																	120.767	109	0.00933132		142.306	Dh/Dm	3
293	Swartzia	reticulata	Angyalossy-Alfonso and Miller 2002	Brazil	Tree trunk																																	134.091	121	0.011499		157.069	Dh/Dm	6
294	Swartzia	schomburgkii	Angyalossy-Alfonso and Miller 2002	Brazil	Tree trunk																																	122.988	111	0.00967689		144.766	Dh/Dm	6
295	Swartzia	schomburgkii	Angyalossy-Alfonso and Miller 2002	Brazil	Tree trunk																																	167.401	151	0.0179079		193.977	Dh/Dm	6
296	Swartzia	schomburgkii	Angyalossy-Alfonso and Miller 2002	Brazil	Tree trunk																																	235.131	212	0.0352989		269.023	Dh/Dm	4
297	Swartzia	sericea	Angyalossy-Alfonso and Miller 2002	Brazil	Tree trunk																																	121.878	110	0.00950332		143.536	Dh/Dm	9
298	Swartzia	sericea	Angyalossy-Alfonso and Miller 2002	Brazil	Tree trunk																																	130.76	118	0.0109359		153.378	Dh/Dm	7
299	Swartzia	simplex	Angyalossy-Alfonso and Miller 2002	Brazil	Tree trunk																																	53.0372	48	0.00180956		67.2591	Dh/Dm	24
300	Swartzia	simplex	Angyalossy-Alfonso and Miller 2002	Brazil	Tree trunk																																	58.5889	53	0.00220618		73.4104	Dh/Dm	28
301	Swartzia	simplex	Angyalossy-Alfonso and Miller 2002	Brazil	Tree trunk																																	58.5889	53	0.00220618		73.4104	Dh/Dm	18
302	Swartzia	simplex	Angyalossy-Alfonso and Miller 2002	Brazil	Tree trunk																																	80.7955	73	0.00418539		98.0158	Dh/Dm	15
303	Swartzia	simplex	Angyalossy-Alfonso and Miller 2002	Brazil	Tree trunk																																	87.4575	79	0.00490167		105.397	Dh/Dm	13
304	Swartzia	simplex	Angyalossy-Alfonso and Miller 2002	Brazil	Tree trunk																																	89.6781	81	0.005153		107.858	Dh/Dm	20
305	Swartzia	simplex	Angyalossy-Alfonso and Miller 2002	Brazil	Tree trunk																																	89.6781	81	0.005153		107.858	Dh/Dm	13
306	Swartzia	simplex	Angyalossy-Alfonso and Miller 2002	Brazil	Tree trunk																																	103.002	93	0.00679291		122.621	Dh/Dm	19
307	Swartzia	tessmannii	Angyalossy-Alfonso and Miller 2002	Brazil	Tree trunk																																	151.857	137	0.0147411		176.753	Dh/Dm	1
308	Swartzia	tomentifera	Angyalossy-Alfonso and Miller 2002	Brazil	Tree trunk																																	189.608	171	0.0229658		218.582	Dh/Dm	3
309	Swartzia	ulei	Angyalossy-Alfonso and Miller 2002	Brazil	Tree trunk																																	166.291	150	0.0176715		192.747	Dh/Dm	2
310	Zollernia	paraensis	Angyalossy-Alfonso and Miller 2002	Brazil	Tree trunk																																	104.112	94	0.00693978		123.852	Dh/Dm	17
311	Bocageopsis	multiflora	Aparecido et al. 2015	Manaus ZF-2	Tree trunk	26.7	26.36		545.734		209.85																											135.202	122	0.0116899		158.299	Dh/Dm	6.6
312	Brosimum	utile	Aparecido et al. 2015	Manaus ZF-2	Tree trunk	27	26.32		544.079		202.98																											130.76	118	0.0109359		153.378	Dh/Dm	6.5
313	Byrsonima	crispa	Aparecido et al. 2015	Manaus ZF-2	Tree trunk	16	16.28		208.161		95.82																											103.668	93.6	0.00688084		123.359	Dh/Dm	17.7
314	Calyptranthes	spruceana	Aparecido et al. 2015	Manaus ZF-2	Tree trunk	21	14.76		171.105		108.61																											84.5706	76.4	0.00458434		102.199	Dh/Dm	18.5
315	Cecropia	sciadophylla	Aparecido et al. 2015	Manaus ZF-2	Tree trunk	15.5	12.48		122.326		101.74																											264	238	0.0444881		301.01	Dh/Dm	2.5
316	Cecropia	sciadophylla	Aparecido et al. 2015	Manaus ZF-2	Tree trunk	16.5	16.64		217.469		214.92																											258.226	232.8	0.0425653		294.613	Dh/Dm	3.1
317	Cecropia	sciadophylla	Aparecido et al. 2015	Manaus ZF-2	Tree trunk	17.55	15.32		184.335		182.42																											233.355	210.4	0.0347681		267.055	Dh/Dm	3.2
318	Chrysophyllum	ucuquirana-branca	Aparecido et al. 2015	Manaus ZF-2	Tree trunk	20.1	18.04		255.601		72.23																											95.2298	86	0.0058088		114.009	Dh/Dm	15.1
319	Cordia	silvestris	Aparecido et al. 2015	Manaus ZF-2	Tree trunk	19.8	20.6		333.292		124.11																											116.548	105.2	0.00869203		137.631	Dh/Dm	5.1
320	Duguetia	flagellaris	Aparecido et al. 2015	Manaus ZF-2	Tree trunk	13	9.2		66.4761		66.48																											83.2382	75.2	0.00444146		100.722	Dh/Dm	11.8
321	Eschweilera	coriacea	Aparecido et al. 2015	Manaus ZF-2	Tree trunk	22.7	20.7		336.535		83.82																											144.528	130.4	0.013355		168.633	Dh/Dm	5.95
322	Eschweilera	grandiflora	Aparecido et al. 2015	Manaus ZF-2	Tree trunk	18.5	21.16		351.659		222.17																											125.431	113.2	0.0100643		147.473	Dh/Dm	6.85
323	Eschweilera	wachenheimii	Aparecido et al. 2015	Manaus ZF-2	Tree trunk	12	10.04		79.1694		78.38																											139.643	126	0.012469		163.22	Dh/Dm	8
324	Eschweilera	wachenheimii	Aparecido et al. 2015	Manaus ZF-2	Tree trunk	18	13.16		136.02		31.79																											114.327	103.2	0.00836468		135.17	Dh/Dm	9.8
325	Eschweilera	wachenheimii	Aparecido et al. 2015	Manaus ZF-2	Tree trunk	18	16.04		202.068		44.59																											154.299	139.2	0.0152184		179.46	Dh/Dm	5.8
326	Eschweilera	wachenheimii	Aparecido et al. 2015	Manaus ZF-2	Tree trunk	19	18.16		259.013		91.6																											143.196	129.2	0.0131104		167.157	Dh/Dm	6.4
327	Eschweilera	wachenheimii	Aparecido et al. 2015	Manaus ZF-2	Tree trunk	22.5	18.4		265.904		186.74																											124.098	112	0.00985203		145.996	Dh/Dm	6.9
328	Gustavia	speciosa	Aparecido et al. 2015	Manaus ZF-2	Tree trunk	19	17.36		236.695		133.91																											73.0232	66	0.00342119		89.4039	Dh/Dm	29.2
329	Iryanthera	hostmannii	Aparecido et al. 2015	Manaus ZF-2	Tree trunk	23.2	17.68		245.502		192.69																											90.7884	82	0.00528102		109.088	Dh/Dm	10
330	Jacaranda	copaia	Aparecido et al. 2015	Manaus ZF-2	Tree trunk	25.1	19.72		305.424		137.09																											168.067	151.6	0.0180505		194.715	Dh/Dm	3.3
331	Mabea	caudata	Aparecido et al. 2015	Manaus ZF-2	Tree trunk	16	10.68		89.5844		47.5																											148.97	134.4	0.0141869		173.554	Dh/Dm	5.6
332	Mabea	caudata	Aparecido et al. 2015	Manaus ZF-2	Tree trunk	17.15	17.64		244.392		152.78																											140.531	126.8	0.0126278		164.204	Dh/Dm	4.95
333	Micrandropsis	scleroxylon	Aparecido et al. 2015	Manaus ZF-2	Tree trunk	28	27.32		586.207		259.36																											195.604	176.4	0.0244392		225.226	Dh/Dm	4.1
334	Neea	madeirana	Aparecido et al. 2015	Manaus ZF-2	Tree trunk	11.25	7.28		41.6248		41.62																											65.0288	58.8	0.00271547		80.546	Dh/Dm	12
335	Ocotea	neesiana	Aparecido et al. 2015	Manaus ZF-2	Tree trunk	20	17.96		253.339		76.62																											110.774	100	0.00785398		131.233	Dh/Dm	17.6
336	Pourouma	guianensis	Aparecido et al. 2015	Manaus ZF-2	Tree trunk	19	26.92		569.167		210.83																											248.455	224	0.0394081		283.787	Dh/Dm	2.55
337	Pouteria	caimito	Aparecido et al. 2015	Manaus ZF-2	Tree trunk	22.6	25.08		494.02		262.75																											88.1237	79.6	0.00497641		106.136	Dh/Dm	19.95
338	Protium	heptaphyllum	Aparecido et al. 2015	Manaus ZF-2	Tree trunk	11.2	9		63.6173		36.83																											89.0119	80.4	0.00507694		107.12	Dh/Dm	22
339	Sclerolobium	chrysophyllum	Aparecido et al. 2015	Manaus ZF-2	Tree trunk	25.1	21.12		350.33		143.19																											235.575	212.4	0.0354323		269.515	Dh/Dm	3.1
340	Tachigali	paniculata	Aparecido et al. 2015	Manaus ZF-2	Tree trunk	14.2	8.6		58.088		53.86																											139.199	125.6	0.0123899		162.728	Dh/Dm	7.8
341	Vantanea	micrantha	Aparecido et al. 2015	Manaus ZF-2	Tree trunk	21.7	21.08		349.005		241.86																											195.604	176.4	0.0244392		225.226	Dh/Dm	3.25
342	Vantanea	micrantha	Aparecido et al. 2015	Manaus ZF-2	Tree trunk	23	38.44		1160.53		117.62																											151.19	136.4	0.0146123		176.015	Dh/Dm	4.7
343	Virola	calophylla	Aparecido et al. 2015	Manaus ZF-2	Tree trunk	22.5	29.76		695.594		648.79																											96.5622	87.2	0.00597204		115.486	Dh/Dm	12.3
344	Virola	surinamensis	Aparecido et al. 2015	Manaus ZF-2	Tree trunk	28.5	36.4		1040.62		950.7																											122.322	110.4	0.00957256		144.028	Dh/Dm	6.9
345	Bocageopsis	multiflora	Aparecido et al. 2019	Manaus ZF-2	Tree trunk	26.7	26.8		564.104		209.9																											135.202	122	0.0116899		158.299	Dh/Dm	6.6
346	Brosimum	utile	Aparecido et al. 2019	Manaus ZF-2	Tree trunk	27	26.7		559.902		203																											130.76	118	0.0109359		153.378	Dh/Dm	6.5
347	Byrsonima	crispa	Aparecido et al. 2019	Manaus ZF-2	Tree trunk	16	15.9		198.557		95.8																											103.668	93.6	0.00688084		123.359	Dh/Dm	17.7
348	Calyptranthes	spruceana	Aparecido et al. 2019	Manaus ZF-2	Tree trunk	21	13.9		151.747		108.6																											84.5706	76.4	0.00458434		102.199	Dh/Dm	18.5
349	Cecropia	sciadophylla	Aparecido et al. 2019	Manaus ZF-2	Tree trunk	15.5	12.2		116.899		101.7																											264	238	0.0444881		301.01	Dh/Dm	2.5
350	Cecropia	sciadophylla	Aparecido et al. 2019	Manaus ZF-2	Tree trunk	16.5	17.3		235.062		214.9																											258.226	232.8	0.0425653		294.613	Dh/Dm	3.1
351	Cecropia	sciadophylla	Aparecido et al. 2019	Manaus ZF-2	Tree trunk	17.6	15.1		179.079		182.4																											233.355	210.4	0.0347681		267.055	Dh/Dm	3.2
352	Chrysophyllum	ucuquirana-branca	Aparecido et al. 2019	Manaus ZF-2	Tree trunk	20.1	18.3		263.022		72.2																											95.2298	86	0.0058088		114.009	Dh/Dm	15.1
353	Cordia	silvestris	Aparecido et al. 2019	Manaus ZF-2	Tree trunk	19.8	20.6		333.292		124.1																											116.548	105.2	0.00869203		137.631	Dh/Dm	5.1
354	Duguetia	flagellaris	Aparecido et al. 2019	Manaus ZF-2	Tree trunk	13	9.4		69.3978		66.5																											83.2382	75.2	0.00444146		100.722	Dh/Dm	11.8
355	Eschweilera	coriacea	Aparecido et al. 2019	Manaus ZF-2	Tree trunk	22.7	20.7		336.535		83.8																											144.528	130.4	0.013355		168.633	Dh/Dm	5.9
356	Eschweilera	grandiflora	Aparecido et al. 2019	Manaus ZF-2	Tree trunk	18.5	21.9		376.685		222.2																											125.431	113.2	0.0100643		147.473	Dh/Dm	6.9
357	Eschweilera	wachenheimii	Aparecido et al. 2019	Manaus ZF-2	Tree trunk	12	10.5		86.5901		78.4																											139.643	126	0.012469		163.22	Dh/Dm	8
358	Eschweilera	wachenheimii	Aparecido et al. 2019	Manaus ZF-2	Tree trunk	18	12.9		130.698		31.8																											114.327	103.2	0.00836468		135.17	Dh/Dm	9.8
359	Eschweilera	wachenheimii	Aparecido et al. 2019	Manaus ZF-2	Tree trunk	18	16		201.062		44.6																											154.299	139.2	0.0152184		179.46	Dh/Dm	5.8
360	Eschweilera	wachenheimii	Aparecido et al. 2019	Manaus ZF-2	Tree trunk	19	20.8		339.795		91.6																											143.196	129.2	0.0131104		167.157	Dh/Dm	6.4
361	Eschweilera	wachenheimii	Aparecido et al. 2019	Manaus ZF-2	Tree trunk	22.5	18.1		257.304		186.7																											124.098	112	0.00985203		145.996	Dh/Dm	6.9
362	Gustavia	speciosa	Aparecido et al. 2019	Manaus ZF-2	Tree trunk	19	17.9		251.649		133.9																											73.0232	66	0.00342119		89.4039	Dh/Dm	29.2
363	Iryanthera	hostmannii	Aparecido et al. 2019	Manaus ZF-2	Tree trunk	23.2	19.4		295.592		192.7																											90.7884	82	0.00528102		109.088	Dh/Dm	10
364	Jacaranda	copaia	Aparecido et al. 2019	Manaus ZF-2	Tree trunk	25.1	20.4		326.851		137.1																											168.067	151.6	0.0180505		194.715	Dh/Dm	3.3
365	Mabea	caudata	Aparecido et al. 2019	Manaus ZF-2	Tree trunk	16	11.5		103.869		47.5																											148.97	134.4	0.0141869		173.554	Dh/Dm	5.6
366	Mabea	caudata	Aparecido et al. 2019	Manaus ZF-2	Tree trunk	17.2	17.5		240.528		152.8																											140.531	126.8	0.0126278		164.204	Dh/Dm	4.9
367	Micrandropsis	scleroxylon	Aparecido et al. 2019	Manaus ZF-2	Tree trunk	28	28.1		620.158		259.4																											195.604	176.4	0.0244392		225.226	Dh/Dm	5.1
368	Neea	madeirana	Aparecido et al. 2019	Manaus ZF-2	Tree trunk	11.3	7.2		40.715		41.6																											65.0288	58.8	0.00271547		80.546	Dh/Dm	12
369	Ocotea	neesiana	Aparecido et al. 2019	Manaus ZF-2	Tree trunk	20	18.8		277.591		76.6																											110.774	100	0.00785398		131.233	Dh/Dm	17.6
370	Pourouma	guianensis	Aparecido et al. 2019	Manaus ZF-2	Tree trunk	19	27.3		585.349		210.8																											248.455	224	0.0394081		283.787	Dh/Dm	2.6
371	Pouteria	caimito	Aparecido et al. 2019	Manaus ZF-2	Tree trunk	22.6	26		530.929		262.8																											88.1237	79.6	0.00497641		106.136	Dh/Dm	19.9
372	Protium	heptaphyllum	Aparecido et al. 2019	Manaus ZF-2	Tree trunk	11.2	8.8		60.8212		36.8																											89.0119	80.4	0.00507694		107.12	Dh/Dm	22
373	Sclerolobium	chrysophyllum	Aparecido et al. 2019	Manaus ZF-2	Tree trunk	25.1	20.9		343.07		143.2																											235.575	212.4	0.0354323		269.515	Dh/Dm	3.1
374	Tachigali	paniculata	Aparecido et al. 2019	Manaus ZF-2	Tree trunk	14.2	8.4		55.4177		53.9																											139.199	125.6	0.0123899		162.728	Dh/Dm	7.8
375	Vantanea	micrantha	Aparecido et al. 2019	Manaus ZF-2	Tree trunk	21.7	20.5		330.064		241.9																											195.604	176.4	0.0244392		225.226	Dh/Dm	3.3
376	Vantanea	micrantha	Aparecido et al. 2019	Manaus ZF-2	Tree trunk	23	40.6		1294.62		117.6																											151.19	136.4	0.0146123		176.015	Dh/Dm	4.7
377	Virola	calophylla	Aparecido et al. 2019	Manaus ZF-2	Tree trunk	22.5	30.1		711.579		648.8																											96.5622	87.2	0.00597204		115.486	Dh/Dm	12.3
378	Virola	surinamensis	Aparecido et al. 2019	Manaus ZF-2	Tree trunk	28.5	36.4		1040.62		950.7																											122.322	110.4	0.00957256		144.028	Dh/Dm	6.9
379	Lecythis	persistens	Baar 2009	French Guiana	Tree trunk																																	83.0161	75	0.00441786		100.476	Dh/Dm	6.7			13.2	5.4	3.9
380	Virola	michelii	Baar 2009	French Guiana	Tree trunk																																	76.3542	69	0.00373928		93.0948	Dh/Dm	10.4			17.34	10.94	3.2
381	Aniba	perutilis	Bahar et al. 2017	Allpahuayo-Mishana	Tree trunk																															8.2
382	Aspidosperma	desmanthum	Bahar et al. 2017	Allpahuayo-Mishana	Tree trunk																															10
383	Aspidosperma	excelsum	Bahar et al. 2017	Allpahuayo-Mishana	Tree trunk																															3.9
384	Brosimum	potabile	Bahar et al. 2017	Allpahuayo-Mishana	Tree trunk																															5.6
385	Brosimum	rubescens	Bahar et al. 2017	Allpahuayo-Mishana	Tree trunk																															2.9
386	Calyptranthes	bipennis	Bahar et al. 2017	Allpahuayo-Mishana	Tree trunk																															3.9
387	Caraipa	punctulata	Bahar et al. 2017	Allpahuayo-Mishana	Tree trunk																															9.5
388	Cespedesia	spathulata	Bahar et al. 2017	Allpahuayo-Mishana	Tree trunk																															4.2
389	Chaunochiton	kappleri	Bahar et al. 2017	Allpahuayo-Mishana	Tree trunk																															7.5
390	Chrysophyllum	sanguinolentum	Bahar et al. 2017	Allpahuayo-Mishana	Tree trunk																															15.9
391	Cybianthus	nestorii	Bahar et al. 2017	Allpahuayo-Mishana	Tree trunk																															9.4
392	Dendropanax	resinosus	Bahar et al. 2017	Allpahuayo-Mishana	Tree trunk																															3.6
393	Dicymbe	uaiparuensis	Bahar et al. 2017	Allpahuayo-Mishana	Tree trunk																															5.8
394	Dipteryx	micrantha	Bahar et al. 2017	Allpahuayo-Mishana	Tree trunk																															11.4
395	Emmotum	floribundum	Bahar et al. 2017	Allpahuayo-Mishana	Tree trunk																															2.6
396	Emmotum	floribundum	Bahar et al. 2017	Allpahuayo-Mishana	Tree trunk																															2.9
397	Emmotum	floribundum	Bahar et al. 2017	Allpahuayo-Mishana	Tree trunk																															4.8
398	Guatteria	decurrens	Bahar et al. 2017	Allpahuayo-Mishana	Tree trunk																															5.7
399	Guatteria	schomburgkiana	Bahar et al. 2017	Allpahuayo-Mishana	Tree trunk																															2.9
400	Hevea	pauciflora	Bahar et al. 2017	Allpahuayo-Mishana	Tree trunk																															0.9
401	Hevea	pauciflora	Bahar et al. 2017	Allpahuayo-Mishana	Tree trunk																															10.2
402	Humiria	balsamifera	Bahar et al. 2017	Allpahuayo-Mishana	Tree trunk																															7.6
403	Inga	striata	Bahar et al. 2017	Allpahuayo-Mishana	Tree trunk																															11.9
404	Iryanthera	lancifolia	Bahar et al. 2017	Allpahuayo-Mishana	Tree trunk																															12.7
405	Jacqueshuberia	loretensis	Bahar et al. 2017	Allpahuayo-Mishana	Tree trunk																															10.5
406	Licania	arachnoidea	Bahar et al. 2017	Allpahuayo-Mishana	Tree trunk																															6.9
407	Licania	unguiculata	Bahar et al. 2017	Allpahuayo-Mishana	Tree trunk																															11.1
408	Macrolobium	microcalyx	Bahar et al. 2017	Allpahuayo-Mishana	Tree trunk																															7.7
409	Micrandra	elata	Bahar et al. 2017	Allpahuayo-Mishana	Tree trunk																															2.5
410	Micrandra	spruceana	Bahar et al. 2017	Allpahuayo-Mishana	Tree trunk																															2
411	Minquartia	guianensis	Bahar et al. 2017	Allpahuayo-Mishana	Tree trunk																															9.7
412	Ocotea	aciphylla	Bahar et al. 2017	Allpahuayo-Mishana	Tree trunk																															8.2
413	Ocotea	myriantha	Bahar et al. 2017	Allpahuayo-Mishana	Tree trunk																															4.6
414	Pourouma	guianensis	Bahar et al. 2017	Allpahuayo-Mishana	Tree trunk																															15.9
415	Pouteria	guianensis	Bahar et al. 2017	Allpahuayo-Mishana	Tree trunk																															13.6
416	Pouteria	subrotata	Bahar et al. 2017	Allpahuayo-Mishana	Tree trunk																															11.6
417	Pseudosenefeldera	inclinata	Bahar et al. 2017	Allpahuayo-Mishana	Tree trunk																															2.3
418	Roucheria	schomburgkii	Bahar et al. 2017	Allpahuayo-Mishana	Tree trunk																															6.1
419	Ruptiliocarpon	caracolito	Bahar et al. 2017	Allpahuayo-Mishana	Tree trunk																															5.5
420	Simarouba	amara	Bahar et al. 2017	Allpahuayo-Mishana	Tree trunk																															8.4
421	Sloanea	floribunda	Bahar et al. 2017	Allpahuayo-Mishana	Tree trunk																															5.6
422	Sloanea	robusta	Bahar et al. 2017	Allpahuayo-Mishana	Tree trunk																															6.7
423	Swartzia	polyphylla	Bahar et al. 2017	Allpahuayo-Mishana	Tree trunk																															7.4
424	Tachigali	bracteosa	Bahar et al. 2017	Allpahuayo-Mishana	Tree trunk																															4.4
425	Tapirira	guianensis	Bahar et al. 2017	Allpahuayo-Mishana	Tree trunk																															6.5
426	Taralea	oppositifolia	Bahar et al. 2017	Allpahuayo-Mishana	Tree trunk																															1.9
427	Virola	pavonis	Bahar et al. 2017	Allpahuayo-Mishana	Tree trunk																															12.7
428	Virola	pavonis	Bahar et al. 2017	Allpahuayo-Mishana	Tree trunk
429	Apeiba	glabra	Bahar et al. 2017	CUZ‐03	Tree trunk
430	Gallesia	integrifolia	Bahar et al. 2017	CUZ‐03	Tree trunk																															8.3
431	Guazuma	crinita	Bahar et al. 2017	CUZ‐03	Tree trunk
432	Poulsenia	armata	Bahar et al. 2017	CUZ‐03	Tree trunk																															11
433	Pouteria	franciscana	Bahar et al. 2017	CUZ‐03	Tree trunk																															8.2
434	Pouteria	torta	Bahar et al. 2017	CUZ‐03	Tree trunk																															16.2
435	Pouteria	trilocularis	Bahar et al. 2017	CUZ‐03	Tree trunk																															4.3
436	Pouteria	trilocularis	Bahar et al. 2017	CUZ‐03	Tree trunk																															10
437	Pseudolmedia	laevis	Bahar et al. 2017	CUZ‐03	Tree trunk																															6.8
438	Sarcaulus	vestitus	Bahar et al. 2017	CUZ‐03	Tree trunk																															8.3
439	Swartzia	nuda	Bahar et al. 2017	CUZ‐03	Tree trunk																															8.2
440	Terminalia	oblonga	Bahar et al. 2017	CUZ‐03	Tree trunk																															10
441	Brunellia	cuzcoensis	Bahar et al. 2017	ESP‐01	Tree trunk																															5.5
442	Cinnamomum	floccosum	Bahar et al. 2017	ESP‐01	Tree trunk																															7.7
443	Clethra	scabra	Bahar et al. 2017	ESP‐01	Tree trunk																															5.7
444	Miconia	livida	Bahar et al. 2017	ESP‐01	Tree trunk																															2.8
445	Miconia	theizans	Bahar et al. 2017	ESP‐01	Tree trunk																															6.2
446	Morella	pavonis	Bahar et al. 2017	ESP‐01	Tree trunk																															2.7
447	Myrsine	coriacea	Bahar et al. 2017	ESP‐01	Tree trunk																															3
448	Myrsine	youngii	Bahar et al. 2017	ESP‐01	Tree trunk																															6
449	Ocotea	cernua	Bahar et al. 2017	ESP‐01	Tree trunk																															8.5
450	Persea	buchtienii	Bahar et al. 2017	ESP‐01	Tree trunk																															6.7
451	Pouteria	guianensis	Bahar et al. 2017	ESP‐01	Tree trunk																															3.3
452	Pouteria	izabalensis	Bahar et al. 2017	ESP‐01	Tree trunk																															2.2
453	Pouteria	torta	Bahar et al. 2017	ESP‐01	Tree trunk																															1.9
454	Prunus	integrifolia	Bahar et al. 2017	ESP‐01	Tree trunk																															6.4
455	Weinmannia	pubescens	Bahar et al. 2017	ESP‐01	Tree trunk																															2.6
456	Aptandra	liriosmoides	Bahar et al. 2017	JEN‐11	Tree trunk																															6.6
457	Couma	macrocarpa	Bahar et al. 2017	JEN‐11	Tree trunk																															6.9
458	Eschweilera	coriacea	Bahar et al. 2017	JEN‐11	Tree trunk																															2.8
459	Eschweilera	tessmannii	Bahar et al. 2017	JEN‐11	Tree trunk																															5.3
460	Goupia	glabra	Bahar et al. 2017	JEN‐11	Tree trunk																															2.8
461	Mezilaurus	synandra	Bahar et al. 2017	JEN‐11	Tree trunk																															7.5
462	Micropholis	guyanensis	Bahar et al. 2017	JEN‐11	Tree trunk																															9
463	Micropholis	guyanensis	Bahar et al. 2017	JEN‐11	Tree trunk																															15.5
464	Mouriri	nigra	Bahar et al. 2017	JEN‐11	Tree trunk																															3.9
465	Myrciaria	floribunda	Bahar et al. 2017	JEN‐11	Tree trunk																															2.5
466	Osteophloeum	platyspermum	Bahar et al. 2017	JEN‐11	Tree trunk																															10.3
467	Pourouma	bicolor	Bahar et al. 2017	JEN‐11	Tree trunk																															4.5
468	Pouteria	chiricana	Bahar et al. 2017	JEN‐11	Tree trunk																															5.3
469	Pouteria	guianensis	Bahar et al. 2017	JEN‐11	Tree trunk																															3.2
470	Pouteria	platyphylla	Bahar et al. 2017	JEN‐11	Tree trunk																															11.6
471	Qualea	paraensis	Bahar et al. 2017	JEN‐11	Tree trunk
472	Sloanea	brevipes	Bahar et al. 2017	JEN‐11	Tree trunk																															4.9
473	Alchornea	triplinervia	Bahar et al. 2017	JEN‐12	Tree trunk																															9.5
474	Aspidosperma	desmanthum	Bahar et al. 2017	JEN‐12	Tree trunk																															11.2
475	Brosimum	rubescens	Bahar et al. 2017	JEN‐12	Tree trunk																															9.4
476	Brosimum	utile	Bahar et al. 2017	JEN‐12	Tree trunk
477	Caraipa	tereticaulis	Bahar et al. 2017	JEN‐12	Tree trunk																															13.7
478	Chrysophyllum	sanguinolentum	Bahar et al. 2017	JEN‐12	Tree trunk																															5
479	Emmotum	floribundum	Bahar et al. 2017	JEN‐12	Tree trunk																															13.6
480	Licaria	cannella	Bahar et al. 2017	JEN‐12	Tree trunk																															12.3
481	Lueheopsis	althaeiflora	Bahar et al. 2017	JEN‐12	Tree trunk																															9.5
482	Macoubea	sprucei	Bahar et al. 2017	JEN‐12	Tree trunk																															14.6
483	Micrandra	spruceana	Bahar et al. 2017	JEN‐12	Tree trunk																															9.2
484	Micropholis	guyanensis	Bahar et al. 2017	JEN‐12	Tree trunk																															7.3
485	Mouriri	nigra	Bahar et al. 2017	JEN‐12	Tree trunk																															15.4
486	Parahancornia	peruviana	Bahar et al. 2017	JEN‐12	Tree trunk																															9.4
487	Pouteria	lucumifolia	Bahar et al. 2017	JEN‐12	Tree trunk																															6.6
488	Protium	polybotryum	Bahar et al. 2017	JEN‐12	Tree trunk																															13.4
489	Pseudolmedia	rigida	Bahar et al. 2017	JEN‐12	Tree trunk																															7.8
490	Roucheria	columbiana	Bahar et al. 2017	JEN‐12	Tree trunk																															4.1
491	Tovomita	calophyllophylla	Bahar et al. 2017	JEN‐12	Tree trunk																															1
492	Alchornea	anamariae	Bahar et al. 2017	SPD‐01	Tree trunk																															8.3
493	Brunellia	stenoptera	Bahar et al. 2017	SPD‐01	Tree trunk																															1.5
494	Cabralea	canjerana	Bahar et al. 2017	SPD‐01	Tree trunk																															5.2
495	Cecropia	angustifolia	Bahar et al. 2017	SPD‐01	Tree trunk																															4.6
496	Endlicheria	chalisea	Bahar et al. 2017	SPD‐01	Tree trunk																															10.6
497	Endlicheria	macrophylla	Bahar et al. 2017	SPD‐01	Tree trunk																															19
498	Hieronyma	asperifolia	Bahar et al. 2017	SPD‐01	Tree trunk																															15.9
499	Hieronyma	fendleri	Bahar et al. 2017	SPD‐01	Tree trunk																															11.5
500	Licaria	cannella	Bahar et al. 2017	SPD‐01	Tree trunk																															1.8
501	Licaria	triandra	Bahar et al. 2017	SPD‐01	Tree trunk																															9.5
502	Matayba	guianensis	Bahar et al. 2017	SPD‐01	Tree trunk																															3.5
503	Nectandra	amazonum	Bahar et al. 2017	SPD‐01	Tree trunk																															10.2
504	Ocotea	cernua	Bahar et al. 2017	SPD‐01	Tree trunk																															5.9
505	Ocotea		Bahar et al. 2017	SPD‐01	Tree trunk																															5.6
506	Pourouma	bicolor	Bahar et al. 2017	SPD‐01	Tree trunk																															3.1
507	Pouteria	sagotiana	Bahar et al. 2017	SPD‐01	Tree trunk
508	Tapirira	obtusa	Bahar et al. 2017	SPD‐01	Tree trunk																															3.4
509	Vismia	gracilis	Bahar et al. 2017	SPD‐01	Tree trunk																															6.4
510	Beilschmiedia	latifolia	Bahar et al. 2017	SPD‐02	Tree trunk																															5.3
511	Cordiera	macrophylla	Bahar et al. 2017	SPD‐02	Tree trunk																															15.6
512	Dendropanax	cuneatus	Bahar et al. 2017	SPD‐02	Tree trunk
513	Elaeagia	mariae	Bahar et al. 2017	SPD‐02	Tree trunk																															11.7
514	Eugenia	florida	Bahar et al. 2017	SPD‐02	Tree trunk																															9.4
515	Ficus	americana	Bahar et al. 2017	SPD‐02	Tree trunk																															12.7
516	Hieronyma	macrocarpa	Bahar et al. 2017	SPD‐02	Tree trunk																															5.3
517	Ilex	eoa	Bahar et al. 2017	SPD‐02	Tree trunk																															4.8
518	Inga	killipiana	Bahar et al. 2017	SPD‐02	Tree trunk																															6.4
519	Matayba	guianensis	Bahar et al. 2017	SPD‐02	Tree trunk																															11.4
520	Miconia	coelestis	Bahar et al. 2017	SPD‐02	Tree trunk																															7.7
521	Pouteria	torta	Bahar et al. 2017	SPD‐02	Tree trunk																															8
522	Protium	nodulosum	Bahar et al. 2017	SPD‐02	Tree trunk
523	Protium	sagotianum	Bahar et al. 2017	SPD‐02	Tree trunk																															11.8
524	Protium	spruceanum	Bahar et al. 2017	SPD‐02	Tree trunk																															7.9
525	Pseudolmedia	laevigata	Bahar et al. 2017	SPD‐02	Tree trunk																															9.7
526	Urera	caracasana	Bahar et al. 2017	SPD‐02	Tree trunk																															7.4
527	Weinmannia	lechleriana	Bahar et al. 2017	SPD‐02	Tree trunk																															7.1
528	Buchenavia	tomentosa	Bahar et al. 2017	SUC‐01	Tree trunk																															5.2
529	Eschweilera	itayensis	Bahar et al. 2017	SUC‐01	Tree trunk																															8.6
530	Gustavia	hexapetala	Bahar et al. 2017	SUC‐01	Tree trunk																															5.8
531	Helicostylis	scabra	Bahar et al. 2017	SUC‐01	Tree trunk																															5.6
532	Inga	capitata	Bahar et al. 2017	SUC‐01	Tree trunk																															7.2
533	Iryanthera	lancifolia	Bahar et al. 2017	SUC‐01	Tree trunk																															10.2
534	Licania	heteromorpha	Bahar et al. 2017	SUC‐01	Tree trunk																															9.2
535	Minquartia	guianensis	Bahar et al. 2017	SUC‐01	Tree trunk																															8.3
536	Nealchornea	yapurensis	Bahar et al. 2017	SUC‐01	Tree trunk																															10.2
537	Otoba	glycycarpa	Bahar et al. 2017	SUC‐01	Tree trunk																															11.3
538	Pourouma	bicolor	Bahar et al. 2017	SUC‐01	Tree trunk																															3.6
539	Pouteria	filipes	Bahar et al. 2017	SUC‐01	Tree trunk																															4.6
540	Ruptiliocarpon	caracolito	Bahar et al. 2017	SUC‐01	Tree trunk																															10
541	Schistostemon	reticulatum	Bahar et al. 2017	SUC‐01	Tree trunk																															6
542	Sloanea	gladysiae	Bahar et al. 2017	SUC‐01	Tree trunk																															16.9
543	Talisia	sylvatica	Bahar et al. 2017	SUC‐01	Tree trunk																															3.3
544	Virola	sebifera	Bahar et al. 2017	SUC‐01	Tree trunk																															5.9
545	Vismia	gracilis	Bahar et al. 2017	SUC‐01	Tree trunk																															4.9
546	Chimarrhis	gentryana	Bahar et al. 2017	SUC‐05	Tree trunk																															1.7
547	Couepia	bracteosa	Bahar et al. 2017	SUC‐05	Tree trunk																															7
548	Helicostylis	scabra	Bahar et al. 2017	SUC‐05	Tree trunk																															1.4
549	Humiriastrum	excelsum	Bahar et al. 2017	SUC‐05	Tree trunk																															18.8
550	Ladenbergia	oblongifolia	Bahar et al. 2017	SUC‐05	Tree trunk																															5.4
551	Licania	latifolia	Bahar et al. 2017	SUC‐05	Tree trunk																															13.7
552	Licaria	cannella	Bahar et al. 2017	SUC‐05	Tree trunk																															15.1
553	Micropholis	guyanensis	Bahar et al. 2017	SUC‐05	Tree trunk																															2.3
554	Naucleopsis	oblongifolia	Bahar et al. 2017	SUC‐05	Tree trunk																															10
555	Osteophloeum	platyspermum	Bahar et al. 2017	SUC‐05	Tree trunk																															6.8
556	Parahancornia	peruviana	Bahar et al. 2017	SUC‐05	Tree trunk																															11.7
557	Pourouma	bicolor	Bahar et al. 2017	SUC‐05	Tree trunk						2000																									3.5
558	Pouteria	caimito	Bahar et al. 2017	SUC‐05	Tree trunk																															4.1
559	Pouteria	filipes	Bahar et al. 2017	SUC‐05	Tree trunk																															13.8
560	Protium	paniculatum	Bahar et al. 2017	SUC‐05	Tree trunk																															5.4
561	Pseudolmedia	rigida	Bahar et al. 2017	SUC‐05	Tree trunk																															15.8
562	Rhigospira	quadrangularis	Bahar et al. 2017	SUC‐05	Tree trunk																															13.9
563	Tapirira	obtusa	Bahar et al. 2017	SUC‐05	Tree trunk																															5.8
564	Virola	calophylla	Bahar et al. 2017	SUC‐05	Tree trunk																															2.7
565	Ampelocera	edentula	Bahar et al. 2017	TAM‐05	Tree trunk																															7.8
566	Bixa	arborea	Bahar et al. 2017	TAM‐05	Tree trunk																															6.2
567	Huberodendron	swietenioides	Bahar et al. 2017	TAM‐05	Tree trunk																															10.9
568	Miconia	pyrifolia	Bahar et al. 2017	TAM‐05	Tree trunk
569	Ocotea	bofo	Bahar et al. 2017	TAM‐05	Tree trunk																															7.2
570	Pouteria	torta	Bahar et al. 2017	TAM‐05	Tree trunk																															6
571	Sloanea	brevipes	Bahar et al. 2017	TAM‐05	Tree trunk																															13
572	Bertholletia	excelsa	Bahar et al. 2017	TAM‐06	Tree trunk																															10.6
573	Brosimum		Bahar et al. 2017	TAM‐06	Tree trunk																															11.9
574	Celtis	schippii	Bahar et al. 2017	TAM‐06	Tree trunk																															9.5
575	Clarisia	racemosa	Bahar et al. 2017	TAM‐06	Tree trunk																															6.8
576	Dipteryx	alata	Bahar et al. 2017	TAM‐06	Tree trunk																															11.5
577	Ficus	schultesii	Bahar et al. 2017	TAM‐06	Tree trunk
578	Inga	alba	Bahar et al. 2017	TAM‐06	Tree trunk																															14.8
579	Pseudolmedia	laevis	Bahar et al. 2017	TAM‐06	Tree trunk																															4
580	Pterocarpus	rohrii	Bahar et al. 2017	TAM‐06	Tree trunk																															9.8
581	Sapium	marmieri	Bahar et al. 2017	TAM‐06	Tree trunk																															8.2
582	Sorocea	briquetii	Bahar et al. 2017	TAM‐06	Tree trunk																															16.4
583	Sorocea	trophoides	Bahar et al. 2017	TAM‐06	Tree trunk																															13.2
584	Cabralea	canjerana	Bahar et al. 2017	TAM‐09	Tree trunk																															7.3
585	Castilla	tunu	Bahar et al. 2017	TAM‐09	Tree trunk																															7.4
586	Cordia		Bahar et al. 2017	TAM‐09	Tree trunk																															7.1
587	Glycydendron	amazonicum	Bahar et al. 2017	TAM‐09	Tree trunk																															7.6
588	Hymenaea	oblongifolia	Bahar et al. 2017	TAM‐09	Tree trunk																															9.1
589	Nectandra	purpurea	Bahar et al. 2017	TAM‐09	Tree trunk																															9.9
590	Ocotea	insularis	Bahar et al. 2017	TAM‐09	Tree trunk
591	Pourouma	minor	Bahar et al. 2017	TAM‐09	Tree trunk
592	Pourouma		Bahar et al. 2017	TAM‐09	Tree trunk																															9.3
593	Pseudolmedia	macrophylla	Bahar et al. 2017	TAM‐09	Tree trunk																															8.9
594	Thyrsodium		Bahar et al. 2017	TAM‐09	Tree trunk																															11.1
595	Trattinnickia	glaziovii	Bahar et al. 2017	TAM‐09	Tree trunk																															10
596	Brunellia	inermis	Bahar et al. 2017	TRU‐01	Tree trunk																															14.5
597	Clethra	cuneata	Bahar et al. 2017	TRU‐01	Tree trunk																															14.1
598	Ilex	sessiliflora	Bahar et al. 2017	TRU‐01	Tree trunk																															11.3
599	Miconia	atrofusca	Bahar et al. 2017	TRU‐01	Tree trunk																															14.2
600	Miconia	denticulata	Bahar et al. 2017	TRU‐01	Tree trunk																															10.7
601	Miconia	media	Bahar et al. 2017	TRU‐01	Tree trunk																															6.2
602	Miconia	setulosa	Bahar et al. 2017	TRU‐01	Tree trunk																															11.2
603	Miconia		Bahar et al. 2017	TRU‐01	Tree trunk																															12.3
604	Myrsine	andina	Bahar et al. 2017	TRU‐01	Tree trunk																															4.3
605	Persea	ruizii	Bahar et al. 2017	TRU‐01	Tree trunk																															10.9
606	Senecio		Bahar et al. 2017	TRU‐01	Tree trunk																															9.5
607	Symplocos	psiloclada	Bahar et al. 2017	TRU‐01	Tree trunk																															10.9
608	Symplocos	quitensis	Bahar et al. 2017	TRU‐01	Tree trunk																															7.2
609	Weinmannia	microphylla	Bahar et al. 2017	TRU‐01	Tree trunk																															5.9
610	Citronella	incarum	Bahar et al. 2017	TRU‐03	Tree trunk																															9.2
611	Clethra	cuneata	Bahar et al. 2017	TRU‐03	Tree trunk																															3.9
612	Clethra		Bahar et al. 2017	TRU‐03	Tree trunk
613	Freziera	karsteniana	Bahar et al. 2017	TRU‐03	Tree trunk																															7.9
614	Ilex	biserrulata	Bahar et al. 2017	TRU‐03	Tree trunk																															10.1
615	Ilex	sessiliflora	Bahar et al. 2017	TRU‐03	Tree trunk																															5.9
616	Myrsine	coriacea	Bahar et al. 2017	TRU‐03	Tree trunk																															11.6
617	Myrsine		Bahar et al. 2017	TRU‐03	Tree trunk																															4.3
618	Persea	buchtienii	Bahar et al. 2017	TRU‐03	Tree trunk																															8.7
619	Persea	corymbosa	Bahar et al. 2017	TRU‐03	Tree trunk																															8.8
620	Schefflera	allocotantha	Bahar et al. 2017	TRU‐03	Tree trunk																															8.8
621	Weinmannia	auriculata	Bahar et al. 2017	TRU‐03	Tree trunk																															13.5
622	Alchornea	anamariae	Bahar et al. 2017	TRU‐08	Tree trunk																															4.3
623	Alzatea	verticillata	Bahar et al. 2017	TRU‐08	Tree trunk																															9.1
624	Clethra	fagifolia	Bahar et al. 2017	TRU‐08	Tree trunk																															8.1
625	Cupania	rubiginosa	Bahar et al. 2017	TRU‐08	Tree trunk																															6.4
626	Elaeagia	mariae	Bahar et al. 2017	TRU‐08	Tree trunk																															9.1
627	Ficus	americana	Bahar et al. 2017	TRU‐08	Tree trunk																															6.2
628	Guatteria	terminalis	Bahar et al. 2017	TRU‐08	Tree trunk																															13.1
629	Ilex	rimbachii	Bahar et al. 2017	TRU‐08	Tree trunk
630	Miconia		Bahar et al. 2017	TRU‐08	Tree trunk																															2.5
631	Myrcia	mollis	Bahar et al. 2017	TRU‐08	Tree trunk																															6.8
632	Myrcia	splendens	Bahar et al. 2017	TRU‐08	Tree trunk																															11.4
633	Nectandra	cuspidata	Bahar et al. 2017	TRU‐08	Tree trunk																															10.9
634	Nectandra	laurel	Bahar et al. 2017	TRU‐08	Tree trunk																															3.5
635	Panopsis	rubescens	Bahar et al. 2017	TRU‐08	Tree trunk																															10.6
636	Prunus	pleiantha	Bahar et al. 2017	TRU‐08	Tree trunk																															13.8
637	Roupala	monosperma	Bahar et al. 2017	TRU‐08	Tree trunk																															5.8
638	Schefflera	patula	Bahar et al. 2017	TRU‐08	Tree trunk																															7.7
639	Siphoneugena	densiflora	Bahar et al. 2017	TRU‐08	Tree trunk																															7.6
640	Tapirira	obtusa	Bahar et al. 2017	TRU‐08	Tree trunk																															2.9
641	Vismia	schultesii	Bahar et al. 2017	TRU‐08	Tree trunk																															7.4
642	Axinaea		Bahar et al. 2017	WAQ‐01	Tree trunk																															12.6
643	Cinchona	officinalis	Bahar et al. 2017	WAQ‐01	Tree trunk																															9.3
644	Cinnamomum	floccosum	Bahar et al. 2017	WAQ‐01	Tree trunk																															9.8
645	Clethra	cuneata	Bahar et al. 2017	WAQ‐01	Tree trunk																															12.7
646	Escallonia	paniculata	Bahar et al. 2017	WAQ‐01	Tree trunk																															10.4
647	Hedyosmum	maximum	Bahar et al. 2017	WAQ‐01	Tree trunk																															4
648	Miconia	coelestis	Bahar et al. 2017	WAQ‐01	Tree trunk																															4.9
649	Myrsine	coriacea	Bahar et al. 2017	WAQ‐01	Tree trunk																															11.9
650	Ocotea	insularis	Bahar et al. 2017	WAQ‐01	Tree trunk																															16.5
651	Persea		Bahar et al. 2017	WAQ‐01	Tree trunk																															5.4
652	Podocarpus	oleifolius	Bahar et al. 2017	WAQ‐01	Tree trunk																															6.8
653	Schefflera	awa	Bahar et al. 2017	WAQ‐01	Tree trunk																															5.3
654	Styrax	foveolaria	Bahar et al. 2017	WAQ‐01	Tree trunk																															6.8
655	Andira	fraxinifolia	Bakker 2019	Various	Tree trunk
656	Ocotea	aciphylla	Bakker 2019	Various	Tree trunk
657	Pouteria	engleri	Bakker 2019	Various	Tree trunk																																	89.7835	81.0949	0.00516508	0.00740273	107.975	Dh/Dm	25.1849	7.99493		10.7197	6.53994	2.08988
658	Protium	heptaphyllum	Bakker 2019	Various	Tree trunk
659	Calycophyllum	candidissimum	Baldin et al. 2016	Brazil	Tree trunk																																	53.0372	48	0.00180956	0.00229022	67.2591	Dh/Dm	163	3		18	6	6
660	Calycophyllum	multiflorum	Baldin et al. 2016	Brazil	Tree trunk																																	46.3753	42	0.00138544	0.0019635	59.8775	Dh/Dm	434	4		21	9	6
661	Calycophyllum	spruceanum	Baldin et al. 2016	Brazil	Tree trunk																																	91.8988	83	0.00541061	0.00650388	110.319	Dh/Dm	98	4		21	7	7
662	Apoplanesia	paniculata	Barajas-Morales 1985	Chamela	Tree trunk														0.94																			83.0161	75	0.00441786	0.00589014	100.476	Dh/Dm	22	5.8				3.2
663	Bourreria	purpusii	Barajas-Morales 1985	Chamela	Tree trunk														0.73																			33.0513	30	0.000706858	0.0010066	45.1142	Dh/Dm	100	2.9				4.3
664	Bursera	instabilis	Barajas-Morales 1985	Chamela	Tree trunk														0.24																			75.2438	68	0.00363168	0.00451262	91.8645	Dh/Dm	49	3.9				2.5
665	Caesalpinia	coriaria	Barajas-Morales 1985	Chamela	Tree trunk														1.14																			144.084	130	0.0132732	0.0157922	168.141	Dh/Dm	10	5.9				4.1
666	Caesalpinia	eriostachys	Barajas-Morales 1985	Chamela	Tree trunk														0.74																			124.098	112	0.00985203	0.0128278	145.996	Dh/Dm	16	7.9				5.4
667	Caesalpinia	platyloba	Barajas-Morales 1985	Chamela	Tree trunk														0.95																			112.995	102	0.00817128	0.00971179	133.694	Dh/Dm	13	4.6				4.3
668	Chloroleucon	mangense	Barajas-Morales 1985	Chamela	Tree trunk														0.99																			51.9269	47	0.00173494	0.00321699	66.0288	Dh/Dm	6	8.5				4.5
669	Citharexylum	affine	Barajas-Morales 1985	Chamela	Tree trunk														0.71																			85.2368	77	0.00465663	0.0067346	102.937	Dh/Dm	18	7.8				4.3
670	Coccoloba	liebmannii	Barajas-Morales 1985	Chamela	Tree trunk														0.74																			105.223	95	0.00708822	0.00912699	125.082	Dh/Dm	5	6.4				4.1
671	Cochlospermum	vitifolium	Barajas-Morales 1985	Chamela	Tree trunk														0.27																			261.779	236	0.0437435	0.0474519	298.55	Dh/Dm	1	4.9				3
672	Cordia	alba	Barajas-Morales 1985	Chamela	Tree trunk														0.53																			155.188	140	0.0153938	0.0198057	180.444	Dh/Dm	8	9.4				4.1
673	Cordia	alliodora	Barajas-Morales 1985	Chamela	Tree trunk														0.73																			221.807	200	0.0314159	0.036305	254.26	Dh/Dm	5	7.5				2
674	Cordia	elaeagnoides	Barajas-Morales 1985	Chamela	Tree trunk														0.88																			221.807	200	0.0314159	0.0380824	254.26	Dh/Dm	6	10.1				5.2
675	Cordia	salvadorensis	Barajas-Morales 1985	Chamela	Tree trunk														0.64																			221.807	200	0.0314159	0.0377373	254.26	Dh/Dm	4	9.6				3.4
676	Cordia	sonorae	Barajas-Morales 1985	Chamela	Tree trunk														0.81																			110.774	100	0.00785398	0.0104956	131.233	Dh/Dm	20	7.8				4.3
677	Dalbergia	congestiflora	Barajas-Morales 1985	Chamela	Tree trunk														0.83																			78.5748	71	0.00395919	0.0058088	95.5553	Dh/Dm	23	7.5				3.1
678	Dalbergia	granadillo	Barajas-Morales 1985	Chamela	Tree trunk														1.16																			278.434	251	0.0494809	0.0535021	317.004	Dh/Dm	2	5				5
679	Haematoxylum	brasiletto	Barajas-Morales 1985	Chamela	Tree trunk														0.95																			98.5608	89	0.00622114	0.00872511	117.7	Dh/Dm	12	8.2				5.1
680	Jatropha	chamelensis	Barajas-Morales 1985	Chamela	Tree trunk														0.4																			239.573	216	0.0366435	0.0396195	273.944	Dh/Dm	1.1	4.3				2.1
681	Jatropha		Barajas-Morales 1985	Chamela	Tree trunk														0.18																			224.028	202	0.0320474	0.0361027	256.721	Dh/Dm	2	6.2				2.1
682	Lonchocarpus	atropurpureus	Barajas-Morales 1985	Chamela	Tree trunk														0.83																			117.436	106	0.00882473	0.0112721	138.615	Dh/Dm	12	6.9				4.2
683	Lonchocarpus	parviflorus	Barajas-Morales 1985	Chamela	Tree trunk														0.89																			128.54	116	0.0105683	0.0141447	150.917	Dh/Dm	10	9.1				5.6
684	Maclura	tinctoria	Barajas-Morales 1985	Chamela	Tree trunk														0.96																			159.629	144	0.016286	0.0196563	185.365	Dh/Dm	6	7.1				4
685	Myrospermum	frutescens	Barajas-Morales 1985	Chamela	Tree trunk														0.93																			158.519	143	0.0160606	0.0188205	184.135	Dh/Dm	10	5.9				4
686	Piranhea	mexicana	Barajas-Morales 1985	Chamela	Tree trunk														0.94																			51.9269	47	0.00173494	0.00267865	66.0288	Dh/Dm	30	5.7				4.6
687	Poeppigia	procera	Barajas-Morales 1985	Chamela	Tree trunk														0.78																			108.554	98	0.00754296	0.0100999	128.773	Dh/Dm	14	7.7				5.2
688	Psidium	sartorianum	Barajas-Morales 1985	Chamela	Tree trunk														0.79																			61.9199	56	0.00246301	0.00319692	77.1012	Dh/Dm	31	3.9				5.4
689	Alchornea	latifolia	Barajas-Morales 1985	Los Tuxtlas	Tree trunk														0.36																			224.028	202	0.0320474	0.0345042	256.721	Dh/Dm	2	3.8				4.6
690	Annona	rensoniana	Barajas-Morales 1985	Los Tuxtlas	Tree trunk														0.3																			234.021	211	0.0349667	0.0382902	267.793	Dh/Dm	2	4.9				2.2
691	Bernoullia	flammea	Barajas-Morales 1985	Los Tuxtlas	Tree trunk														0.25																			248.455	224	0.0394081	0.042785	283.787	Dh/Dm	1	4.7				2.6
692	Brosimum	alicastrum	Barajas-Morales 1985	Los Tuxtlas	Tree trunk														0.81																			144.084	130	0.0132732	0.0143563	168.141	Dh/Dm	11	2.6				3.1
693	Cecropia	obtusifolia	Barajas-Morales 1985	Los Tuxtlas	Tree trunk														0.43																			296.2	267	0.0559902	0.0583635	336.688	Dh/Dm	1	2.8				2.3
694	Coccoloba	barbadensis	Barajas-Morales 1985	Los Tuxtlas	Tree trunk														0.7																			175.174	158	0.0196067	0.0222728	202.589	Dh/Dm	2	5.2				4.2
695	Cupania	dentata	Barajas-Morales 1985	Los Tuxtlas	Tree trunk														0.66																			205.152	185	0.0268803	0.0293767	235.806	Dh/Dm	7	4.2				4
696	Cupania		Barajas-Morales 1985	Los Tuxtlas	Tree trunk														0.75																			195.159	176	0.0243285	0.0270549	224.734	Dh/Dm	7	4.8				3.4
697	Cymbopetalum	baillonii	Barajas-Morales 1985	Los Tuxtlas	Tree trunk														0.48																			148.526	134	0.0141026	0.0157477	173.062	Dh/Dm	4	3.8				3.2
698	Dendropanax	arboreus	Barajas-Morales 1985	Los Tuxtlas	Tree trunk														0.45																			121.878	110	0.00950332	0.0102788	143.536	Dh/Dm	19	2.2				2.3
699	Dussia	mexicana	Barajas-Morales 1985	Los Tuxtlas	Tree trunk														0.51																			247.345	223	0.0390571	0.0427117	282.556	Dh/Dm	1	5.1				2.6
700	Eugenia	venezuelensis	Barajas-Morales 1985	Los Tuxtlas	Tree trunk														0.82																			118.547	107	0.00899202	0.0103508	139.845	Dh/Dm	13	3.9				5.3
701	Garcinia	intermedia	Barajas-Morales 1985	Los Tuxtlas	Tree trunk														0.7																			174.063	157	0.0193593	0.0217992	201.359	Dh/Dm	8	4.8				6.8
702	Guarea	megantha	Barajas-Morales 1985	Los Tuxtlas	Tree trunk														0.52																			244.014	220	0.0380133	0.0418371	278.866	Dh/Dm	4	5.4				4.2
703	Omphalea	oleifera	Barajas-Morales 1985	Los Tuxtlas	Tree trunk														0.42																			266.221	240	0.0452389	0.0492446	303.471	Dh/Dm	2	5.2				2.5
704	Orthion	subsessile	Barajas-Morales 1985	Los Tuxtlas	Tree trunk														0.69																			136.312	123	0.0118823	0.0135607	159.529	Dh/Dm	7	4.2				6.4
705	Poulsenia	armata	Barajas-Morales 1985	Los Tuxtlas	Tree trunk														0.3																			144.084	130	0.0132732	0.0146981	168.141	Dh/Dm	6	3.4				2.5
706	Pouteria	campechiana	Barajas-Morales 1985	Los Tuxtlas	Tree trunk														0.77																			155.188	140	0.0153938	0.0180505	180.444	Dh/Dm	5	5.8				6.3
707	Pouteria	sapota	Barajas-Morales 1985	Los Tuxtlas	Tree trunk														0.81																			166.291	150	0.0176715	0.0202573	192.747	Dh/Dm	4	5.3				6.4
708	Pterocarpus	rohrii	Barajas-Morales 1985	Los Tuxtlas	Tree trunk														0.52																			115.216	104	0.00849487	0.00974676	136.154	Dh/Dm	4	3.7				2.6
709	Robinsonella	mirandae	Barajas-Morales 1985	Los Tuxtlas	Tree trunk														0.5																			151.857	137	0.0147411	0.0166499	176.753	Dh/Dm	3	4.3				3.4
710	Sapindus	saponaria	Barajas-Morales 1985	Los Tuxtlas	Tree trunk														0.83																			208.483	188	0.0277591	0.0305424	239.497	Dh/Dm	3	4.6				4.9
711	Saurauia	laevigata	Barajas-Morales 1985	Los Tuxtlas	Tree trunk														0.47																			172.953	156	0.0191134	0.0213307	200.128	Dh/Dm	7	4.4				5.4
712	Tabernaemontana	donnell-smithii	Barajas-Morales 1985	Los Tuxtlas	Tree trunk														0.53																			65.2509	59	0.00273397	0.00319692	80.7921	Dh/Dm	33	2.4				3.3
713	Trichilia	japurensis	Barajas-Morales 1985	Los Tuxtlas	Tree trunk														0.84																			99.6711	90	0.00636173	0.00745088	118.93	Dh/Dm	16	3.7				4.2
714	Trichospermum	mexicanum	Barajas-Morales 1985	Los Tuxtlas	Tree trunk														0.37																			161.85	146	0.0167415	0.0180981	187.826	Dh/Dm	5	2.9				2.5
715	Trophis	racemosa	Barajas-Morales 1985	Los Tuxtlas	Tree trunk														0.78																			149.636	135	0.0143139	0.0162408	174.293	Dh/Dm	4	4.4				4
716	Mimosa	arenosa	Barajas-Morales 1987	Chamela	Tree trunk
717	Dicorynia	guianensis	Baraloto et al. 2010	Paracou	Tree trunk														0.451
718	Dicorynia	guianensis	Baraloto et al. 2010	Paracou	Tree trunk														0.538
719	Dicorynia	guianensis	Baraloto et al. 2010	Paracou	Tree trunk														0.554
720	Dicorynia	guianensis	Baraloto et al. 2010	Paracou	Tree trunk														0.59
721	Dicorynia	guianensis	Baraloto et al. 2010	Paracou	Tree trunk														0.61
722	Dicorynia	guianensis	Baraloto et al. 2010	Paracou	Tree trunk														0.61
723	Dicorynia	guianensis	Baraloto et al. 2010	Paracou	Tree trunk														0.62
724	Dicorynia	guianensis	Baraloto et al. 2010	Paracou	Tree trunk														0.629
725	Dicorynia	guianensis	Baraloto et al. 2010	Paracou	Tree trunk														0.65
726	Dicorynia	guianensis	Baraloto et al. 2010	Paracou	Tree trunk														0.654
727	Dicorynia	guianensis	Baraloto et al. 2010	Paracou	Tree trunk														0.66
728	Dicorynia	guianensis	Baraloto et al. 2010	Paracou	Tree trunk														0.672
729	Dicorynia	guianensis	Baraloto et al. 2010	Paracou	Tree trunk														0.673
730	Dicorynia	guianensis	Baraloto et al. 2010	Paracou	Tree trunk														0.683
731	Dicorynia	guianensis	Baraloto et al. 2010	Paracou	Tree trunk														0.683
732	Dicorynia	guianensis	Baraloto et al. 2010	Paracou	Tree trunk														0.688
733	Dicorynia	guianensis	Baraloto et al. 2010	Paracou	Tree trunk														0.689
734	Dicorynia	guianensis	Baraloto et al. 2010	Paracou	Tree trunk														0.691
735	Dicorynia	guianensis	Baraloto et al. 2010	Paracou	Tree trunk														0.728
736	Dicorynia	guianensis	Baraloto et al. 2010	Paracou	Tree trunk														0.736
737	Dicorynia	guianensis	Baraloto et al. 2010	Paracou	Tree trunk														0.746
738	Dicorynia	guianensis	Baraloto et al. 2010	Paracou	Tree trunk														0.759
739	Eperua	falcata	Baraloto et al. 2010	Paracou	Tree trunk														0.56
740	Eperua	falcata	Baraloto et al. 2010	Paracou	Tree trunk														0.577
741	Eperua	falcata	Baraloto et al. 2010	Paracou	Tree trunk														0.596
742	Eperua	falcata	Baraloto et al. 2010	Paracou	Tree trunk														0.622
743	Eperua	falcata	Baraloto et al. 2010	Paracou	Tree trunk														0.634
744	Eperua	falcata	Baraloto et al. 2010	Paracou	Tree trunk														0.647
745	Eperua	falcata	Baraloto et al. 2010	Paracou	Tree trunk														0.65
746	Eperua	falcata	Baraloto et al. 2010	Paracou	Tree trunk														0.65
747	Eperua	falcata	Baraloto et al. 2010	Paracou	Tree trunk														0.65
748	Eperua	falcata	Baraloto et al. 2010	Paracou	Tree trunk														0.652
749	Eperua	falcata	Baraloto et al. 2010	Paracou	Tree trunk														0.66
750	Eperua	falcata	Baraloto et al. 2010	Paracou	Tree trunk														0.689
751	Eperua	falcata	Baraloto et al. 2010	Paracou	Tree trunk														0.69
752	Eperua	grandiflora	Baraloto et al. 2010	Paracou	Tree trunk														0.609
753	Eperua	grandiflora	Baraloto et al. 2010	Paracou	Tree trunk														0.64
754	Eperua	grandiflora	Baraloto et al. 2010	Paracou	Tree trunk														0.65
755	Eperua	grandiflora	Baraloto et al. 2010	Paracou	Tree trunk														0.664
756	Eperua	grandiflora	Baraloto et al. 2010	Paracou	Tree trunk														0.681
757	Eperua	grandiflora	Baraloto et al. 2010	Paracou	Tree trunk														0.689
758	Eperua	grandiflora	Baraloto et al. 2010	Paracou	Tree trunk														0.734
759	Eperua	grandiflora	Baraloto et al. 2010	Paracou	Tree trunk														0.745
760	Eschweilera	chartaceifolia	Baraloto et al. 2010	Paracou	Tree trunk														0.65
761	Eschweilera	chartaceifolia	Baraloto et al. 2010	Paracou	Tree trunk														0.7
762	Eschweilera	chartaceifolia	Baraloto et al. 2010	Paracou	Tree trunk														0.71
763	Eschweilera	chartaceifolia	Baraloto et al. 2010	Paracou	Tree trunk														0.76
764	Eschweilera	coriacea	Baraloto et al. 2010	Paracou	Tree trunk														0.64
765	Eschweilera	coriacea	Baraloto et al. 2010	Paracou	Tree trunk														0.64
766	Eschweilera	coriacea	Baraloto et al. 2010	Paracou	Tree trunk														0.652
767	Eschweilera	coriacea	Baraloto et al. 2010	Paracou	Tree trunk														0.652
768	Eschweilera	coriacea	Baraloto et al. 2010	Paracou	Tree trunk														0.66
769	Eschweilera	coriacea	Baraloto et al. 2010	Paracou	Tree trunk														0.66
770	Eschweilera	coriacea	Baraloto et al. 2010	Paracou	Tree trunk														0.672
771	Eschweilera	coriacea	Baraloto et al. 2010	Paracou	Tree trunk														0.672
772	Eschweilera	coriacea	Baraloto et al. 2010	Paracou	Tree trunk														0.676
773	Eschweilera	coriacea	Baraloto et al. 2010	Paracou	Tree trunk														0.68
774	Eschweilera	coriacea	Baraloto et al. 2010	Paracou	Tree trunk														0.687
775	Eschweilera	coriacea	Baraloto et al. 2010	Paracou	Tree trunk														0.689
776	Eschweilera	coriacea	Baraloto et al. 2010	Paracou	Tree trunk														0.691
777	Eschweilera	coriacea	Baraloto et al. 2010	Paracou	Tree trunk														0.691
778	Eschweilera	coriacea	Baraloto et al. 2010	Paracou	Tree trunk														0.694
779	Eschweilera	coriacea	Baraloto et al. 2010	Paracou	Tree trunk														0.695
780	Eschweilera	coriacea	Baraloto et al. 2010	Paracou	Tree trunk														0.7
781	Eschweilera	coriacea	Baraloto et al. 2010	Paracou	Tree trunk														0.71
782	Eschweilera	coriacea	Baraloto et al. 2010	Paracou	Tree trunk														0.713
783	Eschweilera	coriacea	Baraloto et al. 2010	Paracou	Tree trunk														0.714
784	Eschweilera	coriacea	Baraloto et al. 2010	Paracou	Tree trunk														0.715
785	Eschweilera	coriacea	Baraloto et al. 2010	Paracou	Tree trunk														0.728
786	Eschweilera	coriacea	Baraloto et al. 2010	Paracou	Tree trunk														0.729
787	Eschweilera	coriacea	Baraloto et al. 2010	Paracou	Tree trunk														0.73
788	Eschweilera	coriacea	Baraloto et al. 2010	Paracou	Tree trunk														0.73
789	Eschweilera	coriacea	Baraloto et al. 2010	Paracou	Tree trunk														0.738
790	Eschweilera	grandiflora	Baraloto et al. 2010	Paracou	Tree trunk														0.652
791	Eschweilera	grandiflora	Baraloto et al. 2010	Paracou	Tree trunk														0.669
792	Eschweilera	grandiflora	Baraloto et al. 2010	Paracou	Tree trunk														0.67
793	Eschweilera	grandiflora	Baraloto et al. 2010	Paracou	Tree trunk														0.67
794	Eschweilera	grandiflora	Baraloto et al. 2010	Paracou	Tree trunk														0.67
795	Eschweilera	grandiflora	Baraloto et al. 2010	Paracou	Tree trunk														0.68
796	Eschweilera	grandiflora	Baraloto et al. 2010	Paracou	Tree trunk														0.684
797	Eschweilera	grandiflora	Baraloto et al. 2010	Paracou	Tree trunk														0.7
798	Eschweilera	grandiflora	Baraloto et al. 2010	Paracou	Tree trunk														0.72
799	Eschweilera	grandiflora	Baraloto et al. 2010	Paracou	Tree trunk														0.725
800	Eschweilera	sagotiana	Baraloto et al. 2010	Paracou	Tree trunk														0.555
801	Eschweilera	sagotiana	Baraloto et al. 2010	Paracou	Tree trunk														0.624
802	Eschweilera	sagotiana	Baraloto et al. 2010	Paracou	Tree trunk														0.64
803	Eschweilera	sagotiana	Baraloto et al. 2010	Paracou	Tree trunk														0.65
804	Eschweilera	sagotiana	Baraloto et al. 2010	Paracou	Tree trunk														0.666
805	Eschweilera	sagotiana	Baraloto et al. 2010	Paracou	Tree trunk														0.744
806	Eschweilera	sagotiana	Baraloto et al. 2010	Paracou	Tree trunk														0.76
807	Eschweilera	sagotiana	Baraloto et al. 2010	Paracou	Tree trunk														0.78
808	Eschweilera	sagotiana	Baraloto et al. 2010	Paracou	Tree trunk														0.781
809	Eschweilera	sagotiana	Baraloto et al. 2010	Paracou	Tree trunk														0.786
810	Goupia	glabra	Baraloto et al. 2010	Paracou	Tree trunk														0.59
811	Goupia	glabra	Baraloto et al. 2010	Paracou	Tree trunk														0.591
812	Goupia	glabra	Baraloto et al. 2010	Paracou	Tree trunk														0.64
813	Goupia	glabra	Baraloto et al. 2010	Paracou	Tree trunk														0.65
814	Goupia	glabra	Baraloto et al. 2010	Paracou	Tree trunk														0.65
815	Goupia	glabra	Baraloto et al. 2010	Paracou	Tree trunk														0.657
816	Goupia	glabra	Baraloto et al. 2010	Paracou	Tree trunk														0.664
817	Goupia	glabra	Baraloto et al. 2010	Paracou	Tree trunk														0.67
818	Goupia	glabra	Baraloto et al. 2010	Paracou	Tree trunk														0.69
819	Goupia	glabra	Baraloto et al. 2010	Paracou	Tree trunk														0.722
820	Goupia	glabra	Baraloto et al. 2010	Paracou	Tree trunk														0.736
821	Goupia	glabra	Baraloto et al. 2010	Paracou	Tree trunk														0.767
822	Hymenaea	courbaril	Baraloto et al. 2010	Paracou	Tree trunk														0.623
823	Inga	pezizifera	Baraloto et al. 2010	Paracou	Tree trunk														0.432
824	Inga	pezizifera	Baraloto et al. 2010	Paracou	Tree trunk														0.457
825	Inga	pezizifera	Baraloto et al. 2010	Paracou	Tree trunk														0.526
826	Inga	pezizifera	Baraloto et al. 2010	Paracou	Tree trunk														0.53
827	Inga	pezizifera	Baraloto et al. 2010	Paracou	Tree trunk														0.551
828	Inga	pezizifera	Baraloto et al. 2010	Paracou	Tree trunk														0.564
829	Inga	pezizifera	Baraloto et al. 2010	Paracou	Tree trunk														0.575
830	Inga	pezizifera	Baraloto et al. 2010	Paracou	Tree trunk														0.6
831	Inga	pezizifera	Baraloto et al. 2010	Paracou	Tree trunk														0.653
832	Inga	stipularis	Baraloto et al. 2010	Paracou	Tree trunk														0.733
833	Jacaranda	copaia	Baraloto et al. 2010	Paracou	Tree trunk														0.28
834	Jacaranda	copaia	Baraloto et al. 2010	Paracou	Tree trunk														0.29
835	Jacaranda	copaia	Baraloto et al. 2010	Paracou	Tree trunk														0.306
836	Jacaranda	copaia	Baraloto et al. 2010	Paracou	Tree trunk														0.308
837	Jacaranda	copaia	Baraloto et al. 2010	Paracou	Tree trunk														0.317
838	Jacaranda	copaia	Baraloto et al. 2010	Paracou	Tree trunk														0.36
839	Jacaranda	copaia	Baraloto et al. 2010	Paracou	Tree trunk														0.402
840	Jacaranda	copaia	Baraloto et al. 2010	Paracou	Tree trunk														0.421
841	Jacaranda	copaia	Baraloto et al. 2010	Paracou	Tree trunk														0.43
842	Jacaranda	copaia	Baraloto et al. 2010	Paracou	Tree trunk														0.46
843	Jacaranda	copaia	Baraloto et al. 2010	Paracou	Tree trunk														0.468
844	Jacaranda	copaia	Baraloto et al. 2010	Paracou	Tree trunk														0.535
845	Licania	heteromorpha	Baraloto et al. 2010	Paracou	Tree trunk														0.7
846	Licania	heteromorpha	Baraloto et al. 2010	Paracou	Tree trunk														0.73
847	Licania	heteromorpha	Baraloto et al. 2010	Paracou	Tree trunk														0.75
848	Licania	heteromorpha	Baraloto et al. 2010	Paracou	Tree trunk														0.755
849	Licania	heteromorpha	Baraloto et al. 2010	Paracou	Tree trunk														0.779
850	Licania	heteromorpha	Baraloto et al. 2010	Paracou	Tree trunk														0.783
851	Licania	heteromorpha	Baraloto et al. 2010	Paracou	Tree trunk														0.783
852	Licania	heteromorpha	Baraloto et al. 2010	Paracou	Tree trunk														0.785
853	Licania	heteromorpha	Baraloto et al. 2010	Paracou	Tree trunk														0.789
854	Licania	heteromorpha	Baraloto et al. 2010	Paracou	Tree trunk														0.828
855	Licania	heteromorpha	Baraloto et al. 2010	Paracou	Tree trunk														0.855
856	Micropholis	egensis	Baraloto et al. 2010	Paracou	Tree trunk														0.534
857	Micropholis	egensis	Baraloto et al. 2010	Paracou	Tree trunk														0.562
858	Micropholis	egensis	Baraloto et al. 2010	Paracou	Tree trunk														0.619
859	Micropholis	egensis	Baraloto et al. 2010	Paracou	Tree trunk														0.627
860	Micropholis	egensis	Baraloto et al. 2010	Paracou	Tree trunk														0.643
861	Micropholis	guyanensis	Baraloto et al. 2010	Paracou	Tree trunk														0.51
862	Micropholis	guyanensis	Baraloto et al. 2010	Paracou	Tree trunk														0.541
863	Micropholis	guyanensis	Baraloto et al. 2010	Paracou	Tree trunk														0.598
864	Micropholis	guyanensis	Baraloto et al. 2010	Paracou	Tree trunk														0.609
865	Micropholis	guyanensis	Baraloto et al. 2010	Paracou	Tree trunk														0.61
866	Micropholis	guyanensis	Baraloto et al. 2010	Paracou	Tree trunk														0.63
867	Micropholis	guyanensis	Baraloto et al. 2010	Paracou	Tree trunk														0.635
868	Micropholis	guyanensis	Baraloto et al. 2010	Paracou	Tree trunk														0.64
869	Micropholis	guyanensis	Baraloto et al. 2010	Paracou	Tree trunk														0.641
870	Micropholis	guyanensis	Baraloto et al. 2010	Paracou	Tree trunk														0.644
871	Micropholis	guyanensis	Baraloto et al. 2010	Paracou	Tree trunk														0.65
872	Micropholis	guyanensis	Baraloto et al. 2010	Paracou	Tree trunk														0.679
873	Micropholis	guyanensis	Baraloto et al. 2010	Paracou	Tree trunk														0.69
874	Micropholis	guyanensis	Baraloto et al. 2010	Paracou	Tree trunk														0.699
875	Micropholis	guyanensis	Baraloto et al. 2010	Paracou	Tree trunk														0.71
876	Micropholis	guyanensis	Baraloto et al. 2010	Paracou	Tree trunk														0.716
877	Micropholis	venulosa	Baraloto et al. 2010	Paracou	Tree trunk														0.512
878	Micropholis	venulosa	Baraloto et al. 2010	Paracou	Tree trunk														0.527
879	Micropholis	venulosa	Baraloto et al. 2010	Paracou	Tree trunk														0.533
880	Micropholis	venulosa	Baraloto et al. 2010	Paracou	Tree trunk														0.57
881	Micropholis	venulosa	Baraloto et al. 2010	Paracou	Tree trunk														0.577
882	Micropholis	venulosa	Baraloto et al. 2010	Paracou	Tree trunk														0.578
883	Micropholis	venulosa	Baraloto et al. 2010	Paracou	Tree trunk														0.581
884	Micropholis	venulosa	Baraloto et al. 2010	Paracou	Tree trunk														0.584
885	Micropholis	venulosa	Baraloto et al. 2010	Paracou	Tree trunk														0.593
886	Micropholis	venulosa	Baraloto et al. 2010	Paracou	Tree trunk														0.676
887	Micropholis	venulosa	Baraloto et al. 2010	Paracou	Tree trunk														0.683
888	Protium	decandrum	Baraloto et al. 2010	Paracou	Tree trunk														0.44
889	Protium	decandrum	Baraloto et al. 2010	Paracou	Tree trunk														0.483
890	Protium	decandrum	Baraloto et al. 2010	Paracou	Tree trunk														0.495
891	Protium	decandrum	Baraloto et al. 2010	Paracou	Tree trunk														0.497
892	Protium	decandrum	Baraloto et al. 2010	Paracou	Tree trunk														0.5
893	Protium	decandrum	Baraloto et al. 2010	Paracou	Tree trunk														0.52
894	Protium	decandrum	Baraloto et al. 2010	Paracou	Tree trunk														0.539
895	Protium	decandrum	Baraloto et al. 2010	Paracou	Tree trunk														0.539
896	Protium	decandrum	Baraloto et al. 2010	Paracou	Tree trunk														0.55
897	Protium	decandrum	Baraloto et al. 2010	Paracou	Tree trunk														0.569
898	Protium	decandrum	Baraloto et al. 2010	Paracou	Tree trunk														0.57
899	Protium	decandrum	Baraloto et al. 2010	Paracou	Tree trunk														0.577
900	Protium	decandrum	Baraloto et al. 2010	Paracou	Tree trunk														0.589
901	Protium	decandrum	Baraloto et al. 2010	Paracou	Tree trunk														0.59
902	Protium	decandrum	Baraloto et al. 2010	Paracou	Tree trunk														0.591
903	Protium	decandrum	Baraloto et al. 2010	Paracou	Tree trunk														0.617
904	Protium	gallicum	Baraloto et al. 2010	Paracou	Tree trunk														0.59
905	Protium	gallicum	Baraloto et al. 2010	Paracou	Tree trunk														0.61
906	Protium	gallicum	Baraloto et al. 2010	Paracou	Tree trunk														0.623
907	Protium	gallicum	Baraloto et al. 2010	Paracou	Tree trunk														0.623
908	Protium	gallicum	Baraloto et al. 2010	Paracou	Tree trunk														0.626
909	Protium	gallicum	Baraloto et al. 2010	Paracou	Tree trunk														0.63
910	Protium	gallicum	Baraloto et al. 2010	Paracou	Tree trunk														0.63
911	Protium	gallicum	Baraloto et al. 2010	Paracou	Tree trunk														0.632
912	Protium	gallicum	Baraloto et al. 2010	Paracou	Tree trunk														0.64
913	Protium	gallicum	Baraloto et al. 2010	Paracou	Tree trunk														0.64
914	Protium	gallicum	Baraloto et al. 2010	Paracou	Tree trunk														0.65
915	Protium	gallicum	Baraloto et al. 2010	Paracou	Tree trunk														0.652
916	Protium	gallicum	Baraloto et al. 2010	Paracou	Tree trunk														0.668
917	Protium	gallicum	Baraloto et al. 2010	Paracou	Tree trunk														0.675
918	Protium	opacum	Baraloto et al. 2010	Paracou	Tree trunk														0.401
919	Protium	opacum	Baraloto et al. 2010	Paracou	Tree trunk														0.505
920	Protium	opacum	Baraloto et al. 2010	Paracou	Tree trunk														0.514
921	Protium	opacum	Baraloto et al. 2010	Paracou	Tree trunk														0.515
922	Protium	opacum	Baraloto et al. 2010	Paracou	Tree trunk														0.53
923	Protium	opacum	Baraloto et al. 2010	Paracou	Tree trunk														0.537
924	Protium	opacum	Baraloto et al. 2010	Paracou	Tree trunk														0.547
925	Protium	opacum	Baraloto et al. 2010	Paracou	Tree trunk														0.547
926	Protium	opacum	Baraloto et al. 2010	Paracou	Tree trunk														0.548
927	Protium	opacum	Baraloto et al. 2010	Paracou	Tree trunk														0.562
928	Protium	opacum	Baraloto et al. 2010	Paracou	Tree trunk														0.567
929	Protium	opacum	Baraloto et al. 2010	Paracou	Tree trunk														0.572
930	Protium	opacum	Baraloto et al. 2010	Paracou	Tree trunk														0.576
931	Protium	opacum	Baraloto et al. 2010	Paracou	Tree trunk														0.589
932	Protium	opacum	Baraloto et al. 2010	Paracou	Tree trunk														0.59
933	Protium	opacum	Baraloto et al. 2010	Paracou	Tree trunk														0.593
934	Protium	opacum	Baraloto et al. 2010	Paracou	Tree trunk														0.601
935	Protium	opacum	Baraloto et al. 2010	Paracou	Tree trunk														0.602
936	Protium	opacum	Baraloto et al. 2010	Paracou	Tree trunk														0.611
937	Protium	opacum	Baraloto et al. 2010	Paracou	Tree trunk														0.614
938	Protium	opacum	Baraloto et al. 2010	Paracou	Tree trunk														0.627
939	Protium	opacum	Baraloto et al. 2010	Paracou	Tree trunk														0.627
940	Protium	opacum	Baraloto et al. 2010	Paracou	Tree trunk														0.629
941	Protium	opacum	Baraloto et al. 2010	Paracou	Tree trunk														0.63
942	Protium	sagotianum	Baraloto et al. 2010	Paracou	Tree trunk														0.48
943	Protium	sagotianum	Baraloto et al. 2010	Paracou	Tree trunk														0.507
944	Protium	sagotianum	Baraloto et al. 2010	Paracou	Tree trunk														0.51
945	Protium	sagotianum	Baraloto et al. 2010	Paracou	Tree trunk														0.535
946	Protium	sagotianum	Baraloto et al. 2010	Paracou	Tree trunk														0.55
947	Protium	sagotianum	Baraloto et al. 2010	Paracou	Tree trunk														0.556
948	Protium	sagotianum	Baraloto et al. 2010	Paracou	Tree trunk														0.563
949	Protium	sagotianum	Baraloto et al. 2010	Paracou	Tree trunk														0.57
950	Protium	sagotianum	Baraloto et al. 2010	Paracou	Tree trunk														0.598
951	Protium	sagotianum	Baraloto et al. 2010	Paracou	Tree trunk														0.607
952	Protium	sagotianum	Baraloto et al. 2010	Paracou	Tree trunk														0.61
953	Protium	sagotianum	Baraloto et al. 2010	Paracou	Tree trunk														0.617
954	Protium	sagotianum	Baraloto et al. 2010	Paracou	Tree trunk														0.617
955	Protium	sagotianum	Baraloto et al. 2010	Paracou	Tree trunk														0.62
956	Protium	sagotianum	Baraloto et al. 2010	Paracou	Tree trunk														0.625
957	Protium	sagotianum	Baraloto et al. 2010	Paracou	Tree trunk														0.629
958	Protium	sagotianum	Baraloto et al. 2010	Paracou	Tree trunk														0.633
959	Protium	sagotianum	Baraloto et al. 2010	Paracou	Tree trunk														0.642
960	Protium	sagotianum	Baraloto et al. 2010	Paracou	Tree trunk														0.648
961	Protium	sagotianum	Baraloto et al. 2010	Paracou	Tree trunk														0.669
962	Protium	sagotianum	Baraloto et al. 2010	Paracou	Tree trunk														0.683
963	Protium	sagotianum	Baraloto et al. 2010	Paracou	Tree trunk														0.698
964	Protium	sagotianum	Baraloto et al. 2010	Paracou	Tree trunk														0.714
965	Protium	subserratum	Baraloto et al. 2010	Paracou	Tree trunk														0.45
966	Protium	subserratum	Baraloto et al. 2010	Paracou	Tree trunk														0.46
967	Protium	subserratum	Baraloto et al. 2010	Paracou	Tree trunk														0.46
968	Protium	subserratum	Baraloto et al. 2010	Paracou	Tree trunk														0.538
969	Protium	subserratum	Baraloto et al. 2010	Paracou	Tree trunk														0.724
970	Qualea	rosea	Baraloto et al. 2010	Paracou	Tree trunk														0.492
971	Qualea	rosea	Baraloto et al. 2010	Paracou	Tree trunk														0.54
972	Qualea	rosea	Baraloto et al. 2010	Paracou	Tree trunk														0.553
973	Qualea	rosea	Baraloto et al. 2010	Paracou	Tree trunk														0.569
974	Qualea	rosea	Baraloto et al. 2010	Paracou	Tree trunk														0.582
975	Qualea	rosea	Baraloto et al. 2010	Paracou	Tree trunk														0.604
976	Qualea	rosea	Baraloto et al. 2010	Paracou	Tree trunk														0.609
977	Qualea	rosea	Baraloto et al. 2010	Paracou	Tree trunk														0.61
978	Qualea	rosea	Baraloto et al. 2010	Paracou	Tree trunk														0.622
979	Qualea	rosea	Baraloto et al. 2010	Paracou	Tree trunk														0.664
980	Qualea	rosea	Baraloto et al. 2010	Paracou	Tree trunk														0.666
981	Qualea	rosea	Baraloto et al. 2010	Paracou	Tree trunk														0.67
982	Qualea	rosea	Baraloto et al. 2010	Paracou	Tree trunk														0.679
983	Qualea	rosea	Baraloto et al. 2010	Paracou	Tree trunk														0.74
984	Sextonia	rubra	Baraloto et al. 2010	Paracou	Tree trunk														0.396
985	Sextonia	rubra	Baraloto et al. 2010	Paracou	Tree trunk														0.41
986	Sextonia	rubra	Baraloto et al. 2010	Paracou	Tree trunk														0.42
987	Sextonia	rubra	Baraloto et al. 2010	Paracou	Tree trunk														0.444
988	Sextonia	rubra	Baraloto et al. 2010	Paracou	Tree trunk														0.459
989	Sextonia	rubra	Baraloto et al. 2010	Paracou	Tree trunk														0.46
990	Sextonia	rubra	Baraloto et al. 2010	Paracou	Tree trunk														0.46
991	Sextonia	rubra	Baraloto et al. 2010	Paracou	Tree trunk														0.461
992	Sextonia	rubra	Baraloto et al. 2010	Paracou	Tree trunk														0.462
993	Sextonia	rubra	Baraloto et al. 2010	Paracou	Tree trunk														0.464
994	Sextonia	rubra	Baraloto et al. 2010	Paracou	Tree trunk														0.47
995	Sextonia	rubra	Baraloto et al. 2010	Paracou	Tree trunk														0.477
996	Sextonia	rubra	Baraloto et al. 2010	Paracou	Tree trunk														0.481
997	Sextonia	rubra	Baraloto et al. 2010	Paracou	Tree trunk														0.49
998	Sextonia	rubra	Baraloto et al. 2010	Paracou	Tree trunk														0.491
999	Sextonia	rubra	Baraloto et al. 2010	Paracou	Tree trunk														0.508
1000	Sextonia	rubra	Baraloto et al. 2010	Paracou	Tree trunk														0.532
1001	Sextonia	rubra	Baraloto et al. 2010	Paracou	Tree trunk														0.532
1002	Swartzia	benthamiana	Baraloto et al. 2010	Paracou	Tree trunk														0.57
1003	Swartzia	benthamiana	Baraloto et al. 2010	Paracou	Tree trunk														0.61
1004	Swartzia	benthamiana	Baraloto et al. 2010	Paracou	Tree trunk														0.63
1005	Swartzia	benthamiana	Baraloto et al. 2010	Paracou	Tree trunk														0.63
1006	Swartzia	benthamiana	Baraloto et al. 2010	Paracou	Tree trunk														0.637
1007	Swartzia	benthamiana	Baraloto et al. 2010	Paracou	Tree trunk														0.69
1008	Swartzia	grandifolia	Baraloto et al. 2010	Paracou	Tree trunk														0.66
1009	Swartzia	panacoco	Baraloto et al. 2010	Paracou	Tree trunk														0.811
1010	Swartzia	panacoco	Baraloto et al. 2010	Paracou	Tree trunk														0.823
1011	Swartzia	panacoco	Baraloto et al. 2010	Paracou	Tree trunk														0.845
1012	Swartzia	panacoco	Baraloto et al. 2010	Paracou	Tree trunk														0.915
1013	Swartzia	polyphylla	Baraloto et al. 2010	Paracou	Tree trunk														0.61
1014	Swartzia	polyphylla	Baraloto et al. 2010	Paracou	Tree trunk														0.62
1015	Swartzia	polyphylla	Baraloto et al. 2010	Paracou	Tree trunk														0.67
1016	Swartzia	polyphylla	Baraloto et al. 2010	Paracou	Tree trunk														0.69
1017	Swartzia	polyphylla	Baraloto et al. 2010	Paracou	Tree trunk														0.7
1018	Swartzia	polyphylla	Baraloto et al. 2010	Paracou	Tree trunk														0.72
1019	Swartzia	polyphylla	Baraloto et al. 2010	Paracou	Tree trunk														0.77
1020	Symphonia	globulifera	Baraloto et al. 2010	Paracou	Tree trunk														0.524
1021	Symphonia	globulifera	Baraloto et al. 2010	Paracou	Tree trunk														0.559
1022	Symphonia	globulifera	Baraloto et al. 2010	Paracou	Tree trunk														0.588
1023	Tapirira	guianensis	Baraloto et al. 2010	Paracou	Tree trunk														0.509
1024	Tapirira	guianensis	Baraloto et al. 2010	Paracou	Tree trunk														0.548
1025	Tapirira	guianensis	Baraloto et al. 2010	Paracou	Tree trunk														0.575
1026	Tapirira	guianensis	Baraloto et al. 2010	Paracou	Tree trunk														0.594
1027	Virola	michelii	Baraloto et al. 2010	Paracou	Tree trunk														0.351
1028	Virola	michelii	Baraloto et al. 2010	Paracou	Tree trunk														0.405
1029	Virola	michelii	Baraloto et al. 2010	Paracou	Tree trunk														0.414
1030	Virola	michelii	Baraloto et al. 2010	Paracou	Tree trunk														0.42
1031	Virola	michelii	Baraloto et al. 2010	Paracou	Tree trunk														0.425
1032	Virola	michelii	Baraloto et al. 2010	Paracou	Tree trunk														0.427
1033	Virola	michelii	Baraloto et al. 2010	Paracou	Tree trunk														0.432
1034	Virola	michelii	Baraloto et al. 2010	Paracou	Tree trunk														0.437
1035	Virola	michelii	Baraloto et al. 2010	Paracou	Tree trunk														0.439
1036	Virola	michelii	Baraloto et al. 2010	Paracou	Tree trunk														0.445
1037	Virola	michelii	Baraloto et al. 2010	Paracou	Tree trunk														0.456
1038	Virola	michelii	Baraloto et al. 2010	Paracou	Tree trunk														0.462
1039	Virola	michelii	Baraloto et al. 2010	Paracou	Tree trunk														0.469
1040	Virola	michelii	Baraloto et al. 2010	Paracou	Tree trunk														0.47
1041	Virola	michelii	Baraloto et al. 2010	Paracou	Tree trunk														0.49
1042	Virola	michelii	Baraloto et al. 2010	Paracou	Tree trunk														0.499
1043	Virola	michelii	Baraloto et al. 2010	Paracou	Tree trunk														0.517
1044	Virola	michelii	Baraloto et al. 2010	Paracou	Tree trunk														0.52
1045	Virola	michelii	Baraloto et al. 2010	Paracou	Tree trunk														0.521
1046	Virola	michelii	Baraloto et al. 2010	Paracou	Tree trunk														0.54
1047	Virola	michelii	Baraloto et al. 2010	Paracou	Tree trunk														0.54
1048	Virola	michelii	Baraloto et al. 2010	Paracou	Tree trunk														0.585
1049	Virola	michelii	Baraloto et al. 2010	Paracou	Tree trunk														0.61
1050	Eperua	falcata	Barigah et al. 2013	Paracou	Sapling	1		0.2	0.0314159				0	#DIV/0!							1.14689		63.662			1.62138	1.62138	9	mmol	Sapling	Tyree et al. 2003, Field & Holbrook 2000
1051	Virola	surinamensis	Barigah et al. 2013	Paracou	Sapling	1		0.2	0.0314159				0	#DIV/0!							0.5161		28.6479			0.360306	0.360306	2	mmol	Sapling	Tyree et al. 2003, Field & Holbrook 2000
1052	Eucalyptus	globulus	Barotto et al. 2016a	Argentina	Tree branch										-3.5				0.6			1.7	94.3643						kg	Branch	Sperry et al. 1988
1053	Eucalyptus	grandis	Barotto et al. 2016a	Argentina	Tree branch										-1.2				0.52
1054	Eucalyptus	viminalis	Barotto et al. 2016a	Argentina	Tree branch										-3.9				0.79			1.8	99.9152						kg	Branch	Sperry et al. 1988
1055	Eucalyptus	camaldulensis	Barotto et al. 2016b	Argentina	Tree branch										-4.22				0.751			0.95	52.733						kg	Branch	Sperry et al. 1988							50.2614	45.5	0.00162597	0.00192984	64.1834	Dh/Dm	86.8	2.03482	0.008	9.02	5.16	1.93
1056	Eucalyptus	globulus	Barotto et al. 2016b	Argentina	Tree branch										-2.7				0.59			2.2	122.119						kg	Branch	Sperry et al. 1988							53.11	48.603	0.0018553		68.0009	Da/Dm	70.74					1.82
1057	Eucalyptus	globulus	Barotto et al. 2016b	Argentina	Tree branch										-3.73				0.65			1.55	86.0381						kg	Branch	Sperry et al. 1988							49.94	45.7613	0.0016447		64.5049	Da/Dm	78.08					1.855
1058	Eucalyptus	globulus	Barotto et al. 2016b	Argentina	Tree branch										-2.44				0.771			0.32	17.7627						kg	Branch	Sperry et al. 1988							39.0471	35.4	0.00098423	0.00121167	51.7577	Dh/Dm	119.7	1.93894	0.012	8.56	4.9	1.83
1059	Eucalyptus	viminalis	Barotto et al. 2016b	Argentina	Tree branch										-3.76				0.753			1.79	99.3601						kg	Branch	Sperry et al. 1988							54.9248	49.7	0.00194	0.00232555	69.3505	Dh/Dm	61.5	2.35748	0.009	8.26	4.12	2.07
1060	Caryocar	glabrum	Barros et al. 2019	Manaus ZF-2	Tree branch			1.5	1.76715						-1.78	-1.1																						34.6	32.0105	0.000804774		47.5876	Da/Dm	57.82
1061	Dipteryx	odorata	Barros et al. 2019	Manaus ZF-2	Tree branch			1.5	1.76715						-4.47	-2.61																						30.1	27.9766	0.000614725		42.6249	Da/Dm	28.56
1062	Eschweilera	coriacea	Barros et al. 2019	Manaus ZF-2	Tree branch			1.5	1.76715						-1.57	-1.54																						30.1	27.9766	0.000614725		42.6249	Da/Dm	46.58
1063	Eschweilera	cyathiformis	Barros et al. 2019	Manaus ZF-2	Tree branch			1.5	1.76715						-3.05	-2.895
1064	Eschweilera	wachenheimii	Barros et al. 2019	Manaus ZF-2	Tree branch			1.5	1.76715						-2.19	-1.59																						29.3	27.2595	0.000583614		41.7427	Da/Dm	33.74
1065	Eschweilera		Barros et al. 2019	Manaus ZF-2	Tree branch			1.5	1.76715						-2.47	-2.545																						19.4	18.3851	0.000265473		30.8247	Da/Dm	30.3
1066	Goupia	glabra	Barros et al. 2019	Manaus ZF-2	Tree branch			1.5	1.76715						-2.2	-1.14																						31	28.7834	0.00065069		43.6175	Da/Dm	49.52
1067	Gustavia	elliptica	Barros et al. 2019	Manaus ZF-2	Tree branch			1.5	1.76715						-2.75	-1.63																						20.8	19.64	0.000302953		32.3687	Da/Dm	89.06
1068	Lecythis	prancei	Barros et al. 2019	Manaus ZF-2	Tree branch			1.5	1.76715						-1.8	-1.93																						30.2	28.0663	0.000618671		42.7352	Da/Dm	38.42
1069	Maquira	sclerophylla	Barros et al. 2019	Manaus ZF-2	Tree branch			1.5	1.76715						-2.21	-1.72																						26.5	24.7496	0.000481089		38.6548	Da/Dm	77.35
1070	Minquartia	guianensis	Barros et al. 2019	Manaus ZF-2	Tree branch			1.5	1.76715						-2.16	-1.8																						16.3	15.6062	0.000191287		27.406	Da/Dm	61.12
1071	Ocotea	insularis	Barros et al. 2019	Manaus ZF-2	Tree branch			1.5	1.76715						-1.84	-2.16																						33.5	31.0244	0.000755957		46.3745	Da/Dm	20.68
1072	Pouteria	anomala	Barros et al. 2019	Manaus ZF-2	Tree branch			1.5	1.76715						-1.01	-1.35																						23.9	22.4189	0.000394747		35.7874	Da/Dm	77.04
1073	Pouteria	erythrochrysa	Barros et al. 2019	Manaus ZF-2	Tree branch			1.5	1.76715						-3.92	-1.43
1074	Protium	hebetatum	Barros et al. 2019	Manaus ZF-2	Tree branch			1.5	1.76715						-1.49	-1.16																						19.3	18.2954	0.000262891		30.7145	Da/Dm	69.79
1075	Scleronema	micranthum	Barros et al. 2019	Manaus ZF-2	Tree branch			1.5	1.76715						-1.77	-1.13																						34.5	31.9208	0.000800273		47.4774	Da/Dm	60.23
1076	Zygia	racemosa	Barros et al. 2019	Manaus ZF-2	Tree branch			1.5	1.76715						-3.02	-1.16																						23	21.6121	0.000366848		34.7949	Da/Dm	18.81
1077	Amphyrrhox	longifolia	Barros et al. 2019	Tapajos	Tree branch			1.5	1.76715						-2.28	-1.93																						15.1	14.5305	0.000165826		26.0826	Da/Dm	100.51
1078	Chamaecrista	xinguensis	Barros et al. 2019	Tapajos	Tree branch			1.5	1.76715						-3.14	-2.58																						32.9	30.4866	0.000729974		45.7128	Da/Dm	30.05
1079	Coussarea	albescens	Barros et al. 2019	Tapajos	Tree branch			1.5	1.76715						-4.86	-3.21																						14.5	13.9927	0.000153777		25.4209	Da/Dm	131.4
1080	Endopleura	uchi	Barros et al. 2019	Tapajos	Tree branch			1.5	1.76715						-1.52	-1.62																						26.4	24.6599	0.00047761		38.5445	Da/Dm	59.43
1081	Erisma	uncinatum	Barros et al. 2019	Tapajos	Tree branch			1.5	1.76715						-2.13	-1.06																						26.5	24.7496	0.000481089		38.6548	Da/Dm	39.17
1082	Manilkara	huberi	Barros et al. 2019	Tapajos	Tree branch			1.5	1.76715						-1.75
1083	Mezilaurus	ita-uba	Barros et al. 2019	Tapajos	Tree branch			1.5	1.76715						-2.98	-1.98																						25.8	24.1221	0.000457003		37.8828	Da/Dm	99.21
1084	Miconia	lepidota	Barros et al. 2019	Tapajos	Tree branch			1.5	1.76715						-5.02	-3.01																						18.1	17.2197	0.000232886		29.3911	Da/Dm	133.71
1085	Minquartia	guianensis	Barros et al. 2019	Tapajos	Tree branch			1.5	1.76715						-6.03
1086	Protium	apiculatum	Barros et al. 2019	Tapajos	Tree branch			1.5	1.76715						-1.94	-1.29																						23.3	21.8811	0.000376034		35.1257	Da/Dm	95.61
1087	Rinorea	pubiflora	Barros et al. 2019	Tapajos	Tree branch			1.5	1.76715						-2.99	-4.43																						12.5	12.1999	0.000116896		23.2153	Da/Dm	90.94
1088	Tachigali	chrysophylla	Barros et al. 2019	Tapajos	Tree branch			1.5	1.76715						-3.79
1089	Carapa	guianensis	Bauch & Dunisch 2000	Ducke - EMBRAPA - plateau	Tree trunk														0.59																												20.25	13.15	3.55
1090	Carapa	guianensis	Bauch & Dunisch 2000	Ducke - EMBRAPA - plateau	Tree trunk														0.62																												20.25	13.15	3.55
1091	Carapa	guianensis	Bauch & Dunisch 2000	Ducke - EMBRAPA - plateau	Tree trunk														0.63																												20.25	13.15	3.55
1092	Dicorynia	guianensis	Beeckman 2019	Various	Tree trunk																																	309.406	278.894	0.0610899	0.0657453	351.321	Dh/Dm	4.19749	5.21589		18.9351	12.4099	1.30504
1093	Anadenanthera	colubrina	Benites et al. 2015	Aquidauana	Tree trunk																																										13.87	2.89	5.49
1094	Aspidosperma	polyneuron	Benites et al. 2015	Aquidauana	Tree trunk																																										24.75	10.03	7.36
1095	Calycophyllum	multiflorum	Benites et al. 2015	Aquidauana	Tree trunk																																										25.11	9.71	7.7
1096	Cedrela	fissilis	Benites et al. 2015	Aquidauana	Tree trunk																																										22.18	14.44	3.87
1097	Cordia	trichotoma	Benites et al. 2015	Aquidauana	Tree trunk																																										19.28	7.8	5.74
1098	Dalbergia	nigra	Benites et al. 2015	Aquidauana	Tree trunk																																										14.69	5.83	4.43
1099	Myroxylon	balsamum	Benites et al. 2015	Aquidauana	Tree trunk																																										15.75	3.93	5.91
1100	Pterodon	emarginatus	Benites et al. 2015	Aquidauana	Tree trunk																																										15.8	4.22	5.79
1101	Ceanothus	greggii	Bhaskar et al. 2007	Tehuacan	Tree branch					30			0.129098	774.603	-6	-5.06			0.608			0.63	34.9703				4.88	27.0881	kg	Branch	Tyree et al. 2003, Field & Holbrook 2000
1102	Comarostaphylis	polifolia	Bhaskar et al. 2007	Tehuacan	Tree branch					30			0.437908	228.358	-4	-4.56			0.648			0.67	37.1907				1.53	8.49279	kg	Branch	Tyree et al. 2003, Field & Holbrook 2000
1103	Garrya	ovata	Bhaskar et al. 2007	Tehuacan	Tree branch					30			0.464527	215.273	-6.6	-7.24			0.735			2.75	152.648				5.92	32.861	kg	Branch	Tyree et al. 2003, Field & Holbrook 2000
1104	Quercus	sebifera	Bhaskar et al. 2007	Tehuacan	Tree branch					30			0.38587	259.155	-5.5	-5.58			0.712			0.71	39.411				1.84	10.2136	kg	Branch	Tyree et al. 2003, Field & Holbrook 2000
1105	Rhus	standleyi	Bhaskar et al. 2007	Tehuacan	Tree branch					30			0.741071	134.94	-2.7	-2.6			0.585			2.49	138.216				3.36	18.6508	kg	Branch	Tyree et al. 2003, Field & Holbrook 2000
1106	Salvia	candicans	Bhaskar et al. 2007	Tehuacan	Tree branch					30			0.120661	828.767	-7.3	-8.28			0.688			0.73	40.5212				6.05	33.5826	kg	Branch	Tyree et al. 2003, Field & Holbrook 2000
1107	Anacardium	occidentale	Bhat 1985 see Morris et al. 2016	Various	Tree trunk
1108	Abarema	jupunba	Bhikhi et al. 2016	Suriname	Tree trunk																																	182.946	165	0.0213825		211.201	Dh/Dm	3.5
1109	Anacardium	spruceanum	Bhikhi et al. 2016	Suriname	Tree trunk																																	171.843	155	0.0188692		198.898	Dh/Dm	3
1110	Andira	inermis	Bhikhi et al. 2016	Suriname	Tree trunk																																	249.566	225	0.0397608		285.017	Dh/Dm	2
1111	Andira	surinamensis	Bhikhi et al. 2016	Suriname	Tree trunk																																	249.566	225	0.0397608		285.017	Dh/Dm	2
1112	Aniba	panurensis	Bhikhi et al. 2016	Suriname	Tree trunk																																	110.774	100	0.00785398		131.233	Dh/Dm	7.5
1113	Aniba	rosaeodora	Bhikhi et al. 2016	Suriname	Tree trunk																																	107.999	97.5	0.00746619		128.157	Dh/Dm	4.5
1114	Antonia	ovata	Bhikhi et al. 2016	Suriname	Tree trunk																																	77.4645	70	0.00384845		94.325	Dh/Dm	24
1115	Aspidosperma	album	Bhikhi et al. 2016	Suriname	Tree trunk																																	138.533	125	0.0122718		161.99	Dh/Dm	10
1116	Bagassa	guianensis	Bhikhi et al. 2016	Suriname	Tree trunk																																	271.772	245	0.0471435		309.622	Dh/Dm	2
1117	Bertholletia	excelsa	Bhikhi et al. 2016	Suriname	Tree trunk																																	199.601	180	0.0254469		229.655	Dh/Dm	2.5
1118	Bocoa	prouacensis	Bhikhi et al. 2016	Suriname	Tree trunk																																	155.188	140	0.0153938		180.444	Dh/Dm	2
1119	Brosimum	guianense	Bhikhi et al. 2016	Suriname	Tree trunk																																	94.1194	85	0.0056745		112.779	Dh/Dm	5.5
1120	Brosimum	rubescens	Bhikhi et al. 2016	Suriname	Tree trunk																																	166.291	150	0.0176715		192.747	Dh/Dm	3.5
1121	Buchenavia	tetraphylla	Bhikhi et al. 2016	Suriname	Tree trunk																																	121.878	110	0.00950332		143.536	Dh/Dm	7.5
1122	Carapa	guianensis	Bhikhi et al. 2016	Suriname	Tree trunk																																	207.928	187.5	0.0276117		238.882	Dh/Dm	8
1123	Carapa	surinamensis	Bhikhi et al. 2016	Suriname	Tree trunk																																	207.928	187.5	0.0276117		238.882	Dh/Dm	8
1124	Caryocar	nuciferum	Bhikhi et al. 2016	Suriname	Tree trunk																																	171.843	155	0.0188692		198.898	Dh/Dm	6
1125	Cedrela	odorata	Bhikhi et al. 2016	Suriname	Tree trunk																																	249.566	225	0.0397608		285.017	Dh/Dm	3
1126	Cedrelinga	cateniformis	Bhikhi et al. 2016	Suriname	Tree trunk																																	360.599	325	0.0829577		408.044	Dh/Dm	2
1127	Copaifera	guyanensis	Bhikhi et al. 2016	Suriname	Tree trunk																																	132.981	120	0.0113097		155.839	Dh/Dm	5
1128	Cordia	alliodora	Bhikhi et al. 2016	Suriname	Tree trunk																																	138.533	125	0.0122718		161.99	Dh/Dm	21.5
1129	Couepia	caryophylloides	Bhikhi et al. 2016	Suriname	Tree trunk																																	249.566	225	0.0397608		285.017	Dh/Dm	2
1130	Couratari	guianensis	Bhikhi et al. 2016	Suriname	Tree trunk																																	205.152	185	0.0268803		235.806	Dh/Dm	3.5
1131	Dicorynia	guianensis	Bhikhi et al. 2016	Suriname	Tree trunk																																	249.566	225	0.0397608		285.017	Dh/Dm	2.5
1132	Diplotropis	purpurea	Bhikhi et al. 2016	Suriname	Tree trunk																																	271.772	245	0.0471435		309.622	Dh/Dm	4.5
1133	Dipteryx	odorata	Bhikhi et al. 2016	Suriname	Tree trunk																																	166.291	150	0.0176715		192.747	Dh/Dm	6
1134	Dipteryx	punctata	Bhikhi et al. 2016	Suriname	Tree trunk																																	166.291	150	0.0176715		192.747	Dh/Dm	6
1135	Drypetes	variabilis	Bhikhi et al. 2016	Suriname	Tree trunk																																	110.774	100	0.00785398		131.233	Dh/Dm	11.5
1136	Eperua	falcata	Bhikhi et al. 2016	Suriname	Tree trunk																																	210.704	190	0.0283529		241.957	Dh/Dm	5
1137	Eperua	grandiflora	Bhikhi et al. 2016	Suriname	Tree trunk																																	182.946	165	0.0213825		211.201	Dh/Dm	7
1138	Eperua	rubiginosa	Bhikhi et al. 2016	Suriname	Tree trunk																																	180.17	162.5	0.0207394		208.125	Dh/Dm	7
1139	Erisma	uncinatum	Bhikhi et al. 2016	Suriname	Tree trunk																																	277.324	250	0.0490874		315.774	Dh/Dm	2
1140	Eschweilera	coriacea	Bhikhi et al. 2016	Suriname	Tree trunk																																	171.843	155	0.0188692		198.898	Dh/Dm	3.5
1141	Garcinia	benthamiana	Bhikhi et al. 2016	Suriname	Tree trunk																																	152.412	137.5	0.0148489		177.368	Dh/Dm	12
1142	Garcinia	macrophylla	Bhikhi et al. 2016	Suriname	Tree trunk																																	166.291	150	0.0176715		192.747	Dh/Dm	8.5
1143	Garcinia	madruno	Bhikhi et al. 2016	Suriname	Tree trunk																																	96.8953	87.5	0.0060132		115.855	Dh/Dm	18.5
1144	Goupia	glabra	Bhikhi et al. 2016	Suriname	Tree trunk																																	169.067	152.5	0.0182654		195.822	Dh/Dm	12.5
1145	Handroanthus	capitatus	Bhikhi et al. 2016	Suriname	Tree trunk																																	124.098	112	0.00985203		145.996	Dh/Dm	11.5
1146	Handroanthus	serratifolius	Bhikhi et al. 2016	Suriname	Tree trunk																																	124.098	112	0.00985203		145.996	Dh/Dm	11.5
1147	Humiria	balsamifera	Bhikhi et al. 2016	Suriname	Tree trunk																																	138.533	125	0.0122718		161.99	Dh/Dm	12
1148	Hydrochorea	corymbosa	Bhikhi et al. 2016	Suriname	Tree trunk																																	199.601	180	0.0254469		229.655	Dh/Dm	4
1149	Hymenaea	courbaril	Bhikhi et al. 2016	Suriname	Tree trunk																																	199.601	180	0.0254469		229.655	Dh/Dm	3
1150	Hymenolobium	flavum	Bhikhi et al. 2016	Suriname	Tree trunk																																	271.772	245	0.0471435		309.622	Dh/Dm	3
1151	Inga	alba	Bhikhi et al. 2016	Suriname	Tree trunk																																	277.324	250	0.0490874		315.774	Dh/Dm	3
1152	Jacaranda	copaia	Bhikhi et al. 2016	Suriname	Tree trunk																																	221.807	200	0.0314159		254.26	Dh/Dm	3
1153	Laetia	procera	Bhikhi et al. 2016	Suriname	Tree trunk																																	182.946	165	0.0213825		211.201	Dh/Dm	7.5
1154	Lecythis	corrugata	Bhikhi et al. 2016	Suriname	Tree trunk																																	119.102	107.5	0.00907626		140.46	Dh/Dm	3.5
1155	Lecythis	idatimon	Bhikhi et al. 2016	Suriname	Tree trunk																																	166.291	150	0.0176715		192.747	Dh/Dm	3.5
1156	Licania	heteromorpha	Bhikhi et al. 2016	Suriname	Tree trunk																																	180.17	162.5	0.0207394		208.125	Dh/Dm	2.5
1157	Licania	majuscula	Bhikhi et al. 2016	Suriname	Tree trunk																																	213.48	192.5	0.0291039		245.033	Dh/Dm	3
1158	Licaria	cannella	Bhikhi et al. 2016	Suriname	Tree trunk																																	146.86	132.5	0.0137886		171.217	Dh/Dm	6.5
1159	Loxopterygium	sagotii	Bhikhi et al. 2016	Suriname	Tree trunk																																	166.291	150	0.0176715		192.747	Dh/Dm	9
1160	Lueheopsis	rosea	Bhikhi et al. 2016	Suriname	Tree trunk																																	166.291	150	0.0176715		192.747	Dh/Dm	5
1161	Manilkara	bidentata	Bhikhi et al. 2016	Suriname	Tree trunk																																	127.429	115	0.0103869		149.687	Dh/Dm	16
1162	Martiodendron	parviflorum	Bhikhi et al. 2016	Suriname	Tree trunk																																	188.497	170	0.022698		217.352	Dh/Dm	3.5
1163	Micropholis	guyanensis	Bhikhi et al. 2016	Suriname	Tree trunk																																	96.8953	87.5	0.0060132		115.855	Dh/Dm	12
1164	Mora	excelsa	Bhikhi et al. 2016	Suriname	Tree trunk																																	138.533	125	0.0122718		161.99	Dh/Dm	7
1165	Ocotea	glomerata	Bhikhi et al. 2016	Suriname	Tree trunk																																	155.188	140	0.0153938		180.444	Dh/Dm	8
1166	Ocotea	guianensis	Bhikhi et al. 2016	Suriname	Tree trunk																																	116.326	105	0.00865901		137.384	Dh/Dm	10
1167	Ocotea	percurrens	Bhikhi et al. 2016	Suriname	Tree trunk																																	144.084	130	0.0132732		168.141	Dh/Dm	8
1168	Ormosia	coccinea	Bhikhi et al. 2016	Suriname	Tree trunk																																	235.687	212.5	0.0354656		269.639	Dh/Dm	1.5
1169	Parinari	campestris	Bhikhi et al. 2016	Suriname	Tree trunk																																	324.513	292.5	0.0671957		368.06	Dh/Dm	2
1170	Parkia	nitida	Bhikhi et al. 2016	Suriname	Tree trunk																																	221.807	200	0.0314159		254.26	Dh/Dm	3
1171	Parkia	pendula	Bhikhi et al. 2016	Suriname	Tree trunk																																	194.049	175	0.0240528		223.503	Dh/Dm	3
1172	Peltogyne	paniculata	Bhikhi et al. 2016	Suriname	Tree trunk																																	83.0161	75	0.00441786		100.476	Dh/Dm	11.5
1173	Peltogyne	venosa	Bhikhi et al. 2016	Suriname	Tree trunk																																	171.843	155	0.0188692		198.898	Dh/Dm	6.5
1174	Platonia	insignis	Bhikhi et al. 2016	Suriname	Tree trunk																																	305.082	275	0.0593957		346.53	Dh/Dm	2.5
1175	Platymiscium	ulei	Bhikhi et al. 2016	Suriname	Tree trunk																																	144.084	130	0.0132732		168.141	Dh/Dm	3.5
1176	Pouteria	cuspidata	Bhikhi et al. 2016	Suriname	Tree trunk																																	177.394	160	0.0201062		205.049	Dh/Dm	7
1177	Pradosia	ptychandra	Bhikhi et al. 2016	Suriname	Tree trunk																																	88.5678	80	0.00502655		106.628	Dh/Dm	12.5
1178	Protium	decandrum	Bhikhi et al. 2016	Suriname	Tree trunk																																	124.654	112.5	0.0099402		146.612	Dh/Dm	16
1179	Protium	polybotryum	Bhikhi et al. 2016	Suriname	Tree trunk																																	127.429	115	0.0103869		149.687	Dh/Dm	15
1180	Protium	tenuifolium	Bhikhi et al. 2016	Suriname	Tree trunk																																	127.429	115	0.0103869		149.687	Dh/Dm	15
1181	Pseudopiptadenia	suaveolens	Bhikhi et al. 2016	Suriname	Tree trunk																																	171.843	155	0.0188692		198.898	Dh/Dm	6.5
1182	Qualea	albiflora	Bhikhi et al. 2016	Suriname	Tree trunk																																	221.807	200	0.0314159		254.26	Dh/Dm	3.5
1183	Qualea	coerulea	Bhikhi et al. 2016	Suriname	Tree trunk																																	166.291	150	0.0176715		192.747	Dh/Dm	3.5
1184	Qualea	dinizii	Bhikhi et al. 2016	Suriname	Tree trunk																																	110.774	100	0.00785398		131.233	Dh/Dm	4.5
1185	Qualea	rosea	Bhikhi et al. 2016	Suriname	Tree trunk																																	166.291	150	0.0176715		192.747	Dh/Dm	3.5
1186	Rhodostemonodaphne	grandis	Bhikhi et al. 2016	Suriname	Tree trunk																																	144.084	130	0.0132732		168.141	Dh/Dm	8
1187	Sacoglottis	guianensis	Bhikhi et al. 2016	Suriname	Tree trunk																																	141.308	127.5	0.0127676		165.066	Dh/Dm	10.5
1188	Schefflera	morototoni	Bhikhi et al. 2016	Suriname	Tree trunk																																	155.188	140	0.0153938		180.444	Dh/Dm	11
1189	Sextonia	rubra	Bhikhi et al. 2016	Suriname	Tree trunk																																	194.049	175	0.0240528		223.503	Dh/Dm	6
1190	Simarouba	amara	Bhikhi et al. 2016	Suriname	Tree trunk																																	221.807	200	0.0314159		254.26	Dh/Dm	3
1191	Sterculia	pruriens	Bhikhi et al. 2016	Suriname	Tree trunk																																	216.256	195	0.0298648		248.109	Dh/Dm	2.5
1192	Symphonia	globulifera	Bhikhi et al. 2016	Suriname	Tree trunk																																	194.049	175	0.0240528		223.503	Dh/Dm	4.5
1193	Tapirira	guianensis	Bhikhi et al. 2016	Suriname	Tree trunk																																	110.774	100	0.00785398		131.233	Dh/Dm	9
1194	Terminalia	amazonia	Bhikhi et al. 2016	Suriname	Tree trunk																																	160.739	145	0.016513		186.595	Dh/Dm	11.5
1195	Terminalia	dichotoma	Bhikhi et al. 2016	Suriname	Tree trunk																																	163.515	147.5	0.0170873		189.671	Dh/Dm	5
1196	Terminalia	guyanensis	Bhikhi et al. 2016	Suriname	Tree trunk																																	110.774	100	0.00785398		131.233	Dh/Dm	10
1197	Tetragastris	altissima	Bhikhi et al. 2016	Suriname	Tree trunk																																	166.291	150	0.0176715		192.747	Dh/Dm	17.5
1198	Tetragastris	hostmannii	Bhikhi et al. 2016	Suriname	Tree trunk																																	110.774	100	0.00785398		131.233	Dh/Dm	16
1199	Trattinnickia	burserifolia	Bhikhi et al. 2016	Suriname	Tree trunk																																	207.928	187.5	0.0276117		238.882	Dh/Dm	7.5
1200	Trattinnickia	rhoifolia	Bhikhi et al. 2016	Suriname	Tree trunk																																	194.049	175	0.0240528		223.503	Dh/Dm	7.5
1201	Vatairea	guianensis	Bhikhi et al. 2016	Suriname	Tree trunk																																	199.601	180	0.0254469		229.655	Dh/Dm	3
1202	Vataireopsis	surinamensis	Bhikhi et al. 2016	Suriname	Tree trunk																																	199.601	180	0.0254469		229.655	Dh/Dm	3
1203	Virola	michelii	Bhikhi et al. 2016	Suriname	Tree trunk																																	121.878	110	0.00950332		143.536	Dh/Dm	12.5
1204	Virola	surinamensis	Bhikhi et al. 2016	Suriname	Tree trunk																																	166.291	150	0.0176715		192.747	Dh/Dm	5
1205	Vochysia	guianensis	Bhikhi et al. 2016	Suriname	Tree trunk																																	249.566	225	0.0397608		285.017	Dh/Dm	2
1206	Vochysia	tomentosa	Bhikhi et al. 2016	Suriname	Tree trunk																																	277.324	250	0.0490874		315.774	Dh/Dm	3.5
1207	Vouacapoua	americana	Bhikhi et al. 2016	Suriname	Tree trunk																																	166.291	150	0.0176715		192.747	Dh/Dm	5.5
1208	Ageratina		Bohórquez Saldaña 2017	Corpochivor	Tree trunk														0.57
1209	Albizia	carbonaria	Bohórquez Saldaña 2017	Corpochivor	Tree trunk														0.45
1210	Alchornea	bogotensis	Bohórquez Saldaña 2017	Corpochivor	Tree trunk														0.42
1211	Alchornea	glandulosa	Bohórquez Saldaña 2017	Corpochivor	Tree trunk														0.38
1212	Alchornea	grandiflora	Bohórquez Saldaña 2017	Corpochivor	Tree trunk														0.39
1213	Alchornea	latifolia	Bohórquez Saldaña 2017	Corpochivor	Tree trunk														0.4
1214	Allophylus		Bohórquez Saldaña 2017	Corpochivor	Tree trunk														0.48
1215	Alnus	acuminata	Bohórquez Saldaña 2017	Corpochivor	Tree trunk														0.38
1216	Andira	inermis	Bohórquez Saldaña 2017	Corpochivor	Tree trunk														0.64
1217	Andira	inermis	Bohórquez Saldaña 2017	Corpochivor	Tree trunk														0.64
1218	Andira	taurotesticulata	Bohórquez Saldaña 2017	Corpochivor	Tree trunk														0.74
1219	Andira		Bohórquez Saldaña 2017	Corpochivor	Tree trunk														0.64
1220	Aniba		Bohórquez Saldaña 2017	Corpochivor	Tree trunk														0.59
1221	Apeiba	tibourbou	Bohórquez Saldaña 2017	Corpochivor	Tree trunk														0.2
1222	Ardisia	guianensis	Bohórquez Saldaña 2017	Corpochivor	Tree trunk														0.62
1223	Attalea	butyracea	Bohórquez Saldaña 2017	Corpochivor	Tree trunk														0.32
1224	Axinaea	scutigera	Bohórquez Saldaña 2017	Corpochivor	Tree trunk														0.69
1225	Bactris	gasipaes	Bohórquez Saldaña 2017	Corpochivor	Tree trunk														0.46
1226	Banara	guianensis	Bohórquez Saldaña 2017	Corpochivor	Tree trunk														0.61
1227	Beilschmiedia	tovarensis	Bohórquez Saldaña 2017	Corpochivor	Tree trunk														0.61
1228	Billia	rosea	Bohórquez Saldaña 2017	Corpochivor	Tree trunk														0.6
1229	Brunellia	colombiana	Bohórquez Saldaña 2017	Corpochivor	Tree trunk														0.35
1230	Brunellia	comocladifolia	Bohórquez Saldaña 2017	Corpochivor	Tree trunk														0.35
1231	Brunellia	trigyna	Bohórquez Saldaña 2017	Corpochivor	Tree trunk														0.35
1232	Byrsonima	japurensis	Bohórquez Saldaña 2017	Corpochivor	Tree trunk														0.63
1233	Calophyllum	brasiliense	Bohórquez Saldaña 2017	Corpochivor	Tree trunk														0.53
1234	Calophyllum		Bohórquez Saldaña 2017	Corpochivor	Tree trunk														0.46
1235	Casearia	arborea	Bohórquez Saldaña 2017	Corpochivor	Tree trunk														0.53
1236	Cecropia	angustifolia	Bohórquez Saldaña 2017	Corpochivor	Tree trunk														0.35
1237	Cedrela	odorata	Bohórquez Saldaña 2017	Corpochivor	Tree trunk														0.42
1238	Centronia	dichromantha	Bohórquez Saldaña 2017	Corpochivor	Tree trunk														0.69
1239	Chomelia	tenuiflora	Bohórquez Saldaña 2017	Corpochivor	Tree trunk														0.57
1240	Cinnamomum	triplinerve	Bohórquez Saldaña 2017	Corpochivor	Tree trunk														0.47
1241	Citharexylum	subflavescens	Bohórquez Saldaña 2017	Corpochivor	Tree trunk														0.63
1242	Clethra	fagifolia	Bohórquez Saldaña 2017	Corpochivor	Tree trunk														0.5
1243	Clethra	lanata	Bohórquez Saldaña 2017	Corpochivor	Tree trunk														0.5
1244	Clethra	obovata	Bohórquez Saldaña 2017	Corpochivor	Tree trunk														0.5
1245	Clusia	elliptica	Bohórquez Saldaña 2017	Corpochivor	Tree trunk														0.6
1246	Clusia	elliptica	Bohórquez Saldaña 2017	Corpochivor	Tree trunk														0.6
1247	Clusia	ellipticifolia	Bohórquez Saldaña 2017	Corpochivor	Tree trunk														0.6
1248	Clusia	multiflora	Bohórquez Saldaña 2017	Corpochivor	Tree trunk														0.6
1249	Clusia	schomburgkiana	Bohórquez Saldaña 2017	Corpochivor	Tree trunk														0.6
1250	Conceveiba	pleiostemona	Bohórquez Saldaña 2017	Corpochivor	Tree trunk														0.27
1251	Condaminea	corymbosa	Bohórquez Saldaña 2017	Corpochivor	Tree trunk														0.64
1252	Coursetia	ferruginea	Bohórquez Saldaña 2017	Corpochivor	Tree trunk														0.55
1253	Cyathea	caracasana	Bohórquez Saldaña 2017	Corpochivor	Tree trunk														0.55
1254	Cybianthus	iteoides	Bohórquez Saldaña 2017	Corpochivor	Tree trunk														0.59
1255	Cybianthus	marginatus	Bohórquez Saldaña 2017	Corpochivor	Tree trunk														0.59
1256	Dicksonia	sellowiana	Bohórquez Saldaña 2017	Corpochivor	Tree trunk														0.55
1257	Drimys	granadensis	Bohórquez Saldaña 2017	Corpochivor	Tree trunk														0.42
1258	Erythrina	poeppigiana	Bohórquez Saldaña 2017	Corpochivor	Tree trunk														0.3
1259	Escallonia	myrtilloides	Bohórquez Saldaña 2017	Corpochivor	Tree trunk														0.61
1260	Euterpe	precatoria	Bohórquez Saldaña 2017	Corpochivor	Tree trunk														0.4
1261	Ficus	americana	Bohórquez Saldaña 2017	Corpochivor	Tree trunk														0.41
1262	Ficus	dugandii	Bohórquez Saldaña 2017	Corpochivor	Tree trunk														0.41
1263	Ficus	insipida	Bohórquez Saldaña 2017	Corpochivor	Tree trunk														0.35
1264	Ficus	maxima	Bohórquez Saldaña 2017	Corpochivor	Tree trunk														0.36
1265	Ficus	trigona	Bohórquez Saldaña 2017	Corpochivor	Tree trunk														0.41
1266	Frangula	sphaerosperma	Bohórquez Saldaña 2017	Corpochivor	Tree trunk														0.82
1267	Gaiadendron	punctatum	Bohórquez Saldaña 2017	Corpochivor	Tree trunk														0.56
1268	Geissanthus	andinus	Bohórquez Saldaña 2017	Corpochivor	Tree trunk														0.65
1269	Guarea	guidonia	Bohórquez Saldaña 2017	Corpochivor	Tree trunk														0.57
1270	Guarea	kunthiana	Bohórquez Saldaña 2017	Corpochivor	Tree trunk														0.55
1271	Guatteria	hirsuta	Bohórquez Saldaña 2017	Corpochivor	Tree trunk														0.54
1272	Guatteria	latisepala	Bohórquez Saldaña 2017	Corpochivor	Tree trunk														0.54
1273	Guatteria	pilosula	Bohórquez Saldaña 2017	Corpochivor	Tree trunk														0.54
1274	Handroanthus	obscurus	Bohórquez Saldaña 2017	Corpochivor	Tree trunk														0.61
1275	Hedyosmum	bonplandianum	Bohórquez Saldaña 2017	Corpochivor	Tree trunk														0.45
1276	Hedyosmum	colombianum	Bohórquez Saldaña 2017	Corpochivor	Tree trunk														0.45
1277	Hedyosmum	crenatum	Bohórquez Saldaña 2017	Corpochivor	Tree trunk														0.45
1278	Hedyosmum	goudotianum	Bohórquez Saldaña 2017	Corpochivor	Tree trunk														0.45
1279	Hedyosmum	parvifolium	Bohórquez Saldaña 2017	Corpochivor	Tree trunk														0.45
1280	Hedyosmum	racemosum	Bohórquez Saldaña 2017	Corpochivor	Tree trunk														0.45
1281	Helicostylis	tovarensis	Bohórquez Saldaña 2017	Corpochivor	Tree trunk														0.61
1282	Heliocarpus	americanus	Bohórquez Saldaña 2017	Corpochivor	Tree trunk														0.22
1283	Hieronyma	alchorneoides	Bohórquez Saldaña 2017	Corpochivor	Tree trunk														0.59
1284	Hieronyma	duquei	Bohórquez Saldaña 2017	Corpochivor	Tree trunk														0.61
1285	Hieronyma	huilensis	Bohórquez Saldaña 2017	Corpochivor	Tree trunk														0.61
1286	Hieronyma	macrocarpa	Bohórquez Saldaña 2017	Corpochivor	Tree trunk														0.61
1287	Hieronyma	rufa	Bohórquez Saldaña 2017	Corpochivor	Tree trunk														0.61
1288	Hippotis	albiflora	Bohórquez Saldaña 2017	Corpochivor	Tree trunk														0.62
1289	Ilex	kunthiana	Bohórquez Saldaña 2017	Corpochivor	Tree trunk														0.54
1290	Ilex	laurina	Bohórquez Saldaña 2017	Corpochivor	Tree trunk														0.54
1291	Inga	alba	Bohórquez Saldaña 2017	Corpochivor	Tree trunk														0.58
1292	Inga	densiflora	Bohórquez Saldaña 2017	Corpochivor	Tree trunk														0.58
1293	Inga	psittacorum	Bohórquez Saldaña 2017	Corpochivor	Tree trunk														0.58
1294	Inga	vera	Bohórquez Saldaña 2017	Corpochivor	Tree trunk														0.58
1295	Isertia	laevis	Bohórquez Saldaña 2017	Corpochivor	Tree trunk														0.52
1296	Isertia	pittieri	Bohórquez Saldaña 2017	Corpochivor	Tree trunk														0.56
1297	Jacaranda	copaia	Bohórquez Saldaña 2017	Corpochivor	Tree trunk														0.33
1298	Lacistema	aggregatum	Bohórquez Saldaña 2017	Corpochivor	Tree trunk														0.51
1299	Lippia	hirsuta	Bohórquez Saldaña 2017	Corpochivor	Tree trunk														0.63
1300	Mabea	occidentalis	Bohórquez Saldaña 2017	Corpochivor	Tree trunk														0.56
1301	Matayba	elegans	Bohórquez Saldaña 2017	Corpochivor	Tree trunk														0.75
1302	Meriania	speciosa	Bohórquez Saldaña 2017	Corpochivor	Tree trunk														0.49
1303	Miconia	annulata	Bohórquez Saldaña 2017	Corpochivor	Tree trunk														0.62
1304	Miconia	cundinamarcensis	Bohórquez Saldaña 2017	Corpochivor	Tree trunk														0.62
1305	Miconia	dodecandra	Bohórquez Saldaña 2017	Corpochivor	Tree trunk														0.62
1306	Miconia	elata	Bohórquez Saldaña 2017	Corpochivor	Tree trunk														0.62
1307	Miconia	floribunda	Bohórquez Saldaña 2017	Corpochivor	Tree trunk														0.62
1308	Miconia	prasina	Bohórquez Saldaña 2017	Corpochivor	Tree trunk														0.62
1309	Miconia	squamulosa	Bohórquez Saldaña 2017	Corpochivor	Tree trunk														0.62
1310	Miconia	stipularis	Bohórquez Saldaña 2017	Corpochivor	Tree trunk														0.62
1311	Miconia	submacrophylla	Bohórquez Saldaña 2017	Corpochivor	Tree trunk														0.62
1312	Miconia	trinervia	Bohórquez Saldaña 2017	Corpochivor	Tree trunk														0.62
1313	Mollia	gracilis	Bohórquez Saldaña 2017	Corpochivor	Tree trunk														0.44
1314	Morella	parvifolia	Bohórquez Saldaña 2017	Corpochivor	Tree trunk														0.5
1315	Myrcia	splendens	Bohórquez Saldaña 2017	Corpochivor	Tree trunk														0.79
1316	Myrcia	splendens	Bohórquez Saldaña 2017	Corpochivor	Tree trunk														0.79
1317	Myrcianthes	leucoxyla	Bohórquez Saldaña 2017	Corpochivor	Tree trunk														0.76
1318	Myrsine	andina	Bohórquez Saldaña 2017	Corpochivor	Tree trunk														0.61
1319	Myrsine	coriacea	Bohórquez Saldaña 2017	Corpochivor	Tree trunk														0.6
1320	Myrsine	coriacea	Bohórquez Saldaña 2017	Corpochivor	Tree trunk														0.61
1321	Nectandra	cuspidata	Bohórquez Saldaña 2017	Corpochivor	Tree trunk														0.48
1322	Nectandra	reticulata	Bohórquez Saldaña 2017	Corpochivor	Tree trunk														0.59
1323	Ocotea	amazonica	Bohórquez Saldaña 2017	Corpochivor	Tree trunk														0.44
1324	Ocotea	calophylla	Bohórquez Saldaña 2017	Corpochivor	Tree trunk														0.53
1325	Ocotea	longifolia	Bohórquez Saldaña 2017	Corpochivor	Tree trunk														0.53
1326	Oreopanax	bogotensis	Bohórquez Saldaña 2017	Corpochivor	Tree trunk														0.46
1327	Pentacalia	andicola	Bohórquez Saldaña 2017	Corpochivor	Tree trunk														0.59
1328	Persea	cuneata	Bohórquez Saldaña 2017	Corpochivor	Tree trunk														0.61
1329	Persea	mutisii	Bohórquez Saldaña 2017	Corpochivor	Tree trunk														0.61
1330	Piper	aduncum	Bohórquez Saldaña 2017	Corpochivor	Tree trunk														0.39
1331	Piper	obliquum	Bohórquez Saldaña 2017	Corpochivor	Tree trunk														0.38
1332	Piper		Bohórquez Saldaña 2017	Corpochivor	Tree trunk														0.38
1333	Piptocoma	discolor	Bohórquez Saldaña 2017	Corpochivor	Tree trunk														0.47
1334	Platimiscium	pinnatum	Bohórquez Saldaña 2017	Corpochivor	Tree trunk														0.8
1335	Pourouma	bicolor	Bohórquez Saldaña 2017	Corpochivor	Tree trunk														0.37
1336	Pouteria	baehniana	Bohórquez Saldaña 2017	Corpochivor	Tree trunk														0.77
1337	Pouteria	lucuma	Bohórquez Saldaña 2017	Corpochivor	Tree trunk														0.77
1338	Pouteria	reticulata	Bohórquez Saldaña 2017	Corpochivor	Tree trunk														0.73
1339	Protium	tovarense	Bohórquez Saldaña 2017	Corpochivor	Tree trunk														0.56
1340	Prunus	guanaiensis	Bohórquez Saldaña 2017	Corpochivor	Tree trunk														0.75
1341	Psychotria	anceps	Bohórquez Saldaña 2017	Corpochivor	Tree trunk														0.52
1342	Rhodostemonodaphne	kunthiana	Bohórquez Saldaña 2017	Corpochivor	Tree trunk														0.39
1343	Rollinia	edulis	Bohórquez Saldaña 2017	Corpochivor	Tree trunk														0.37
1344	Rollinia	velutina	Bohórquez Saldaña 2017	Corpochivor	Tree trunk														0.37
1345	Sapium	glandulosum	Bohórquez Saldaña 2017	Corpochivor	Tree trunk														0.41
1346	Saurauia	scabra	Bohórquez Saldaña 2017	Corpochivor	Tree trunk														0.5
1347	Schefflera	morototoni	Bohórquez Saldaña 2017	Corpochivor	Tree trunk														0.36
1348	Schizocalyx	bracteosa	Bohórquez Saldaña 2017	Corpochivor	Tree trunk														0.65
1349	Siparuna	aspera	Bohórquez Saldaña 2017	Corpochivor	Tree trunk														0.66
1350	Siparuna	conica	Bohórquez Saldaña 2017	Corpochivor	Tree trunk														0.66
1351	Siparuna	guianensis	Bohórquez Saldaña 2017	Corpochivor	Tree trunk														0.66
1352	Socratea	exorrhiza	Bohórquez Saldaña 2017	Corpochivor	Tree trunk														0.46
1353	Sorocea	muriculata	Bohórquez Saldaña 2017	Corpochivor	Tree trunk														0.61
1354	Spondias	purpurea	Bohórquez Saldaña 2017	Corpochivor	Tree trunk														0.33
1355	Sterculia	colombiana	Bohórquez Saldaña 2017	Corpochivor	Tree trunk														0.48
1356	Stylogyne	atra	Bohórquez Saldaña 2017	Corpochivor	Tree trunk														0.48
1357	Stylogyne	longifolia	Bohórquez Saldaña 2017	Corpochivor	Tree trunk														0.48
1358	Swartzia	arborescens	Bohórquez Saldaña 2017	Corpochivor	Tree trunk														0.83
1359	Symplocos	mucronata	Bohórquez Saldaña 2017	Corpochivor	Tree trunk														0.49
1360	Symplocos	rigidissima	Bohórquez Saldaña 2017	Corpochivor	Tree trunk														0.49
1361	Tapirira	guianensis	Bohórquez Saldaña 2017	Corpochivor	Tree trunk														0.43
1362	Tibouchina	lepidota	Bohórquez Saldaña 2017	Corpochivor	Tree trunk														0.63
1363	Trattinnickia	aspera	Bohórquez Saldaña 2017	Corpochivor	Tree trunk														0.46
1364	Trichanthera	gigantea	Bohórquez Saldaña 2017	Corpochivor	Tree trunk														0.45
1365	Trichilia	martiana	Bohórquez Saldaña 2017	Corpochivor	Tree trunk														0.47
1366	Trichilia	micrantha	Bohórquez Saldaña 2017	Corpochivor	Tree trunk														0.57
1367	Trichilia		Bohórquez Saldaña 2017	Corpochivor	Tree trunk														0.57
1368	Triplaris	americana	Bohórquez Saldaña 2017	Corpochivor	Tree trunk														0.49
1369	Vaccinium		Bohórquez Saldaña 2017	Corpochivor	Tree trunk														0.55
1370	Verbesina	crassiramea	Bohórquez Saldaña 2017	Corpochivor	Tree trunk														0.59
1371	Viburnum	cornifolium	Bohórquez Saldaña 2017	Corpochivor	Tree trunk														0.44
1372	Viburnum	triphyllum	Bohórquez Saldaña 2017	Corpochivor	Tree trunk														0.44
1373	Virola	elongata	Bohórquez Saldaña 2017	Corpochivor	Tree trunk														0.48
1374	Vismia	baccifera	Bohórquez Saldaña 2017	Corpochivor	Tree trunk														0.43
1375	Vochysia	lehmannii	Bohórquez Saldaña 2017	Corpochivor	Tree trunk														0.48
1376	Warszewiczia	coccinea	Bohórquez Saldaña 2017	Corpochivor	Tree trunk														0.56
[truncated: 9,959 more rows]
[truncated: 25 more columns]

## Sheet: Sources
Source	Type	Author(s)	Title	Journal	Year	Issue	Pages	Data availability
Aparecido et al. 2019	Journal article	Aparecido LMT, Santos J, Higuchi N, Kunert N.	Relevance of wood anatomy and size of Amazonian trees in the determination and allometry of sapwood area	Acta Amazonica	2019	49	1-10	https://nph.onlinelibrary.wiley.com/doi/full/10.1111/nph.14079
Bakker 2019	Webpage	Bakker, ME	Uw 6403 - LEGUMINOSAE PAPILIONOIDEAE Andira fraxinifolia	Insidewood	2019			http://insidewood.lib.ncsu.edu/
Barros et al. 2019	Journal article	Barros FV, Bittencourt PRL, Brum M, Restrepo-Coupe N, Pereira L, Teodoro GS, Saleska SR, Borma LS, Christoffersen BO et al.	Hydraulic traits explain differential responses of Amazonian forests to the 2015 El Nino-induced drought	New Phytologist	2019
Beeckman 2019	Webpage	Beeckman, H	Tw 53141 - LEGUMINOSAE CAESALPINIOIDEAE Dicorynia guianensis	Insidewood	2019			http://insidewood.lib.ncsu.edu/
Dória et al. 2019	Journal article	Dória LC, Podadera DS, Lima RS, Lens F, Marcati CR	Axial sampling height outperforms site as predictor of wood trait variation	IAWA Journal	2019
IDAO CIRAD 2019	Webpage	IDAO CIRAD	Sextonia rubra (Mez) van der Werff - Lauraceae		2019			http://idao.cirad.fr/content/plantwood/species/s/sexru/sexru_en.html#debut
Mennega 2019	Webpage	Mennega A.M.W.	Uw 15755 - VOCHYSIACEAE Vochysia ferruginea	Insidewood	2019			http://insidewood.lib.ncsu.edu/
Miller 2019	Webpage	Miller R	RM Swarsim - LEGUMINOSAE PAPILIONOIDEAE Swartzia simplex	Insidewood	2019			http://insidewood.lib.ncsu.edu/
Moretti et al. 2019	Journal article	Moretti AP, Olguin FY, Pinazo MA, Graciano C	Water and light stresses drive acclimation during the establishment of a timber tree under different intensities of rainforest canopy coverage	CERNE	2019	25	93-104
Mori et al. 2019	Journal article	Mori GB, Schietti J, Poorter L, Piedade MTF.	Trait divergence and habitat specialization in tropical floodplain forests trees.	PLoS ONE	2019	14
Oliveira et al. 2019	Journal article	Oliveira RS, Costa FRC, van Baalen E, de Jonge A, Bittencourt PR, Almanza Y, Barros F de V., Cordoba EC, Fagundes M V., Garcia S, et al.	Embolism resistance drives the distribution of Amazonian rainforest tree species along hydro-topographic gradients	New Phytologist	2019	221	1457-1465
Scheffknecht 2019	Webpage	Scheffknecht S	Cha 136a - MYRTACEAE Psidium sartorianum	Insidewood	2019			http://insidewood.lib.ncsu.edu/
Ter Welle 2019	Webpage	Ter Welle B	Uw RWT526 - MORACEAE Brosimum utile	Insidewood	2019			http://insidewood.lib.ncsu.edu/
Van der Sande et al. 2019	Journal article	van der Sande MT, Poorter L, Schnitzer SA, Engelbrecht BMJ, Markesteijn L.	The hydraulic efficiency-safety trade-off differs between lianas and trees	Ecology	2019
Westra 2019	Webpage	Westra, L.Y.T	Uw 13324 - LEGUMINOSAE MIMOSOIDEAE Inga vera	Insidewood	2019			http://insidewood.lib.ncsu.edu/
Albert et al. 2018	Journal article	Albert LP, Wu J, Prohaska N, de Camargo PB, Huxman TE, Tribuzy ES, Ivanov VY, Oliveira RS, Garcia S, Smith MN,	Age-dependent leaf physiology and consequences for crown-scale carbon uptake during the dry season in an Amazon evergreen forest	New Phytologist	2018	219	870-884	https://datadryad.org/resource/doi:10.5061/dryad.h83t0
Brum et al. 2018	Journal article	Brum M, Vadeboncoeur MA, Ivanov V, Asbjornsen H, Saleska S, Alves LF, Penha D, Dias JD, Aragão LEOC, Barros F, et al.	Hydrological niche segregation defines forest structure and drought tolerance strategies in a seasonal Amazon forest.	Journal of Ecology	2018		1-16
Campbell et al. 2018	Journal article	Campbell G, Mielke MS, Rabelo GR, Da Cunha M	Key anatomical attributes for occurrence of Psychotria schlechtendaliana (Müll.Arg.) Müll.Arg. (Rubiaceae) in different successional stages of a tropical moist forest.	Flora	2018	246	33-41
Carrasco 2018	PhD thesis	Carrasco LO	Transporte de agua en plantas. El balance hídrico en tallos de árboles nativos del norte de Argentina: uso e importancia de los reservorios internos de agua	PhD thesis, Universidad de Buenos Aires	2018
da Silva & Silva 2018	Book chapter	da Silva LB, Silva M	Diversidade madeira das dunas de Abaete: uma analise da anatomia do lenho e potencial economico		2018
de Luna et al. 2018	Journal article	de Luna BN, Freitas M de F, Barros CF	Systematic and phylogenetic implications of the wood anatomy of six Neotropical genera of Primulaceae	Plant Systematics and Evolution	2018	304	775-791
Elias et al. 2018	Journal article	Elias F, Marimon BS, Marimon-Junior BH, Carlos Budke et al.	Idiosyncratic soil-tree species associations and their relationships with drought in a monodominant Amazon forest	Acta Oecologica	2018	91	127-136
Eller et al. 2018	Journal article	Eller CB, de V. Barros F, R.L. Bittencourt P, Rowland L, Mencuccini M, S. Oliveira R.	Xylem hydraulic safety and construction costs determine tropical tree growth.	Plant, Cell and Environment	2018	41	548-562
Esquivel-Muelbert et al. 2018	Journal article	Esquivel-Muelbert A, Baker TR, Dexter KG, Lewis SL, Brienen RJW, Feldpausch TR, Lloyd J, Monteagudo-Mendoza A, Arroyo L, Álvarez-Dávila E, et al.	Compositional response of Amazon forests to climate change	Global Change Biology	2018
Fontes et al. 2018	Journal article	Fontes CG, Dawson TE, Jardine K, McDowell N, Gimenez BO, Anderegg L, Negrón-Juárez R, Higuchi N, Fine PVA, Araújo AC, et al.	Dry and hot: the hydraulic consequences of a climate change-type drought for Amazonian trees	Philosophical transactions of the Royal Society of London. Series B, Biological sciences	2018	373
Lima et al. 2018	Journal article	Lima TRA, Carvalho ECD, Martins FR, Oliveira RS, Miranda RS, Müller CS, Pereira L, Bittencourt PRL et al.	Lignin composition is related to xylem embolism resistance and leaf life span in trees in a tropical semiarid climate	New Phytologist	2018	219	1252-1262
Lourenço 2018	MSc thesis	Lourenço, LL	IMPLICAÇÕES ECOFISIOLÓGICAS DAS VARIAÇÕES ESTRUTURAIS E FUNCIONAIS DE COMPONENTES DA CASCA EM ESPÉCIES DO CERRADO: UMA ESTRUTURA MOLDADA PELO FOGO, MAS TAMBÉM PELA ÁGUA	MSc thesis, Federal University of Goiano	2018
Lourenco Junior 2018	MSc thesis	Lourenco Junior, J	Functional ecology of environmentally diverse tropical tree communities: Driver of forest physiognomy, Trait-based driver theory, and ecological niche	MSc thesis, Universidade Federal Do Espirito Santo	2018
Madeiros & Stefani 2018	Journal article	Madeiros J, Stefani MR	Anatomia da madeira de Mimosa catharinensis Burkart (Leguminosae – Mimosoideae)	Biotemas	2018	31	11-19
Marechaux et al. 2018	Journal article	Maréchaux I, Bonal D, Bartlett MK, Burban B, Coste S, Courtois EA, Dulormne M, Goret J-Y, Mira E, Mirabel A, et al.	Dry-season decline in tree sapflux is correlated with leaf turgor loss point in a tropical rainforest	Functional Ecology	2018	32	2285-2297
Méndez 2018	MSc thesis	Méndez CR	INFLUÊNCIA DO El Niño 2015-2016 NO INCREMENTO DIAMÉTRICO DAS ÁRVORES DA AMAZÔNIA CENTRAL	MSc thesis, INSTITUTO NACIONAL DE PESQUISAS DA AMAZÔNIA	2018
Muler 2018	PhD thesis	Muler RAS	ANÁLISE DA RESPOSTA SAZONAL E INTERANUAL DA DINÂMICA FLORESTAL UTILIZANDO DADOS DO SENSOR MODIS/MAIAC E MEDIDAS IN SITU EM UM FRAGMENTO DE FLORESTA NO SUDOESTE DA AMAZÔNIA	INPE, São José dos Campos	2018
Negret 2018	PhD thesis	Negret, BS	DIVERSIDAD FUNCIONAL DE ESPECIES ARBÓREAS EN DOS ESTADOS CONTRASTANTES DE SUCESION EN UN BOSQUE SECO TROPICAL EN CUNDINAMARCA	PhD thesis, PONTIFICIA UNIVERSIDAD JAVERIANA	2018
Nery et al. 2018	Report	Nery, IRAM, Fortes, MM, Abreu KM	MORPHOLOGICAL STUDY OF FIBERS OF THREE TREE SPECIES FROM THE BRAZILIAN CERRADO AS A SOURCE OF RAW MATERIAL FOR PULP AND PAPER	Ciencias Agrárias	2018
Nisgosky et al. 2018	Book chapter	Nisgosky S, Zatt Schardosin F, Faria Franca R, Marchiori JN, Rodrigues dos Santos S, Bolzon de Muniz GI	Características anatômicas de 20 espécies do mato grosso	Chapter 2 from Los Bosques Y el Futuro; Editoras Gimenez AM, & Bolzon de Muniz GI	2018
Oliveira 2018	MSc thesis	Oliveira PS	LIMITAÇÕES HIDRÁULICAS NO CAULE EM DIFERENTES GENÓTIPOS DE Jatropha curcas L. SUBMETIDOS À DEFICIÊNCIA HÍDRICA NO SOLO	MSc thesis, Universidade Estadual De Santa Cruz	2018
Olson et al. 2018	Journal article	Olson ME, Soriano D, Rosell JA, Anfodillo T, Donoghue MJ, Edwards EJ, León-Gómez C, Dawson T, Camarero Martínez JJ, Castorena M, et al.	Plant height and hydraulic vulnerability to drought and cold.	Proceedings of the National Academy of Sciences of the United States of America	2018	115	7551-7556
Pellissari et al. 2018	Journal article	Pellissari LCO, Barros CF, Medeiros H, Tamaio N		Flora	2018	246	71-82
Raddatz et al. 2018	Journal article	Raddatz DD, dos Santos Machado PF, da Rosa RC, dos Santos Sousa R, Sutil FB, Marchiori JNC	Anatomia Da Madeira De Aspidosperma Riedelli Müll. Arg. (Apocynaceae)	Balduinia	2018	62	18-26
Rungwattana et al. 2018	Journal article	Rungwattana K, Kasemsap P, Phumichai T, Kanpanon N, Rattanawong R, Hietz P.	Trait evolution in tropical rubber ( Hevea brasiliensis ) trees is related to dry season intensity	Functional Ecology	2018	32	2638-2651
Santiago et al. 2018	Journal article	Santiago LS, De Guzman ME, Baraloto C, Vogenberg JE, Brodie M, Hérault B, Fortunel C, Bonal D.	Coordination and trade-offs among hydraulic safety, efficiency and drought avoidance traits in Amazonian rainforest canopy tree species	New Phytologist	2018	218	1015-1024
Santos et al. 2018	Journal article	Santos VAHF dos, Ferreira MJ, Rodrigues JVFC, Garcia MN, Ceron JVB, Nelson BW, Saleska SR.	Causes of reduced leaf-level photosynthesis during strong El Niño drought in a Central Amazon forest.	Global Change Biology	2018	24	4266-4279
Silva et al. 2018	Journal article	Silva JLA, Souza AF, Caliman A, Voigt EL, Lichston JE.	Weak whole-plant trait coordination in a seasonally dry South American stressful environment	Ecology and Evolution	2018	8	4-12
Werden et al. 2018	Journal article	Werden LK, Waring BG, Smith-Martin CM, Powers JS.	Tropical dry forest trees and lianas differ in leaf economic spectrum traits but have overlapping water-use strategies	Tree Physiology	2018	38	517-530
Amorim and de Melo Júnior 2017	Journal article	Amorim MW, de Melo Júnior JCF	Functional diversity of restinga shrub species on the coastal plain of Southern Brazil	International Journal of Development Research	2017	7	13189-13202
Bahar et al. 2017	Journal article	Bahar NHA, Ishida FY, Weerasinghe LK, Guerrieri R, O’Sullivan OS, Bloomfield KJ, Asner GP, Martin RE, Lloyd J, Malhi Y	Leaf-level photosynthetic capacity in lowland Amazonian and high-elevation Andean tropical moist forests of Peru	New Phytologist	2017	214	1002-1018
Barotto et al. 2016b	Journal article	Barotto AJ, Fernandez ME, Gyenge J, Meyra A, Martinez-Meier A, Moteoliva S	First insights into the functional role of vasicentric tracheids and parenchyma in eucalyptus species with solitary vessels: do they contribute to xylem efficiency or safety?	Tree Physiology	2017	36	1485-1497
Bohórquez Saldaña 2017	MSc thesis	Bohórquez Saldaña, AX	Análisis Florístico Y Estructural De La Red De Parcelas Permanentes Establecida En El Bosque Natural De La Jurisdicción De Corpochivor	MSc thesis, Universidad Distrivtal Francisxo José de Caldas	2017
Calvo-Obando 2017	MSc thesis	Calvo-Obando, AJ	Biomasa, carbono y CO2 equivalente acumulado en una cronosecuencia de bosque seco tropical en el Parque Nacional Santa Rosa, Costa Rica y el Parque Estadual de Mata Seca, Brasil.	MSc thesis, Instituto Technológico de Costa Rica	2017
Cosme et al. 2017	Journal article	Cosme LHM, Schietti J, Costa FRC, Oliveira RS.	The importance of hydraulic architecture to the distribution patterns of trees in a central Amazonian forest.	New Phytologist	2017	215	113-125
Costa 2017	MSc thesis	Costa, JA	CLASSIFICAÇÃO DE MADEIRAS DA AMAZÔNIA PARA COMPOSIÇÃO DE INSTRUMENTO MUSICAL DE CORDA POR MEIO DA TÉCNICA DE EXCITAÇÃO POR IMPULSO	MSc thesis, Universidade Federal do Amazonas - UFAM	2017
da Silva Ferreira et al. 2017	Report	da Silva Ferreira P, Madeiros N, de Lima Melo LE, de Souza FIB, Mori FA, Goulart SL	Propriedades Da Madeira De Sterculia apetala E Sua Qualidade PARA Nidficacao Da Arara-Azul NA Amazonia	III CBCTEM Congreso Brasileiro de Cienca e Tecnologia da Madeira	2017
De Guzman 2017	PhD thesis	De Guzman ME	Characterization of Drought Hydraulic Strategies of Neotropical Lowland Forests	PhD thesis, University of California, Riverside	2017
De Guzman et al. 2017	Journal article	De Guzman ME, Santiago LS, Schnitzer SA, Álvarez-Cansino L.	Trade-offs between water transport capacity and drought resistance in neotropical canopy liana and tree species.	Tree Physiology	2017	37	1404-1414
De Miranda 2017, MSc thesis	MSc thesis	De Miranda, DLC	ANÉIS DE CRESCIMENTO E RADIOCARBONO NAS ANÁLISES DE INCREMENTO E VARIAÇÕES CELULARES EM ÁRVORES EXPLORADAS DE FLORESTAS EM SEGUNDO CICLO DE CORTE NO SUL DA AMAZÔNIA	MSc thesis, INSTITUTO NACIONAL DE PESQUISAS DA AMAZÔNIA – INPA	2017
di Francescantonio 2017	PhD thesis	di Francescantonio D	Características ecológicas, fisiológicas y anatómicas de especies arbóreas del Bosque Atlántico y su relación con los diferentes patrones fenológicos	Facultad de Ciencias Exactas y Naturales. Universidad de Buenos Aires.	2017
Dos Reis 2017	PhD thesis	Dos Reis, PCM	ANÁLISE ESTRUTURAL E PROPRIEDADES TECNOLÓGICAS DA MADEIRA DE ESPÉCIES DA AMAZÔNIA	PhD thesis, Universidade Federal de Vicosa	2017
Esquivel-Muelbert et al. 2017	Journal article	Esquivel-Muelbert A, Galbraith D, Dexter KG, Baker TR, Lewis SL, Meir P, Rowland L, Costa ACL da, Nepstad D, Phillips OL.	Biogeographic distributions of neotropical trees reflect their directly measured drought tolerances	Scientific Reports	2017	7	8334
Fernanda Barros, 2017 PhD thesis	PhD thesis	Barros, FV	Hydraulic functioning and drought vulnerability of two tropical forests	PhD thesis, Universidade Estadual de Campinas	2017
Francescantonio 2017, PhD Thesis	PhD thesis	Francescantonio, D	Características ecológicas, fisiológicas y anatómicas de especies arbóreas del Bosque Atlántico y su relación con los diferentes patrones fenológicos	PhD thesis, . Universidad de Buenos Aires.	2017
Gerolamo & Angyalossy 2017	Journal article	Gerolamo CS, Angyalossy V.	Wood anatomy and conductivity in lianas, shrubs and trees of Bignoniaceae	IAWA Journal	2017	38	412-432
Gusson 2017	PhD thesis	Gusson, AE	Diversidade, mudanças temporais e os efeitos de uma estação seca prolongada na regeneração em floresta estacionai decidual	PhD thesis, Universidade Federal de Uberlandia	2017
Longui et al. 2017	Journal article	Longui EL, de Oliveira IR, Graebner RC, Freitas MLM, Florsheim SMB, Garcia JN	Relationships among wood anatomy, hydraulic conductivity, density and shear parallel to the grain in the wood of 24-year-old Handroanthus vellosoi (Bignoniaceae)	Rodriguésia	2017	68	1217-1224
Monteoliva et al. 2017	Journal article	Monteoliva S, Barotto AJ, Alarcon P, Teson N, Fernandez ME	Densidad de la madera como variable integradora de la anatomía del leño: análisis de ramas y fuste en cuatro especies de Eucalyptus	Revista de la Facultad de Agronomia, La Plata	2017	116	001-011
Obregón 2017	MSc thesis	Obregón, ZERC	Caracterización Anatómica de Cinco Especies Maderables Provenientes de Madre de Dios y Ucayali	MSc thesis, Universidad Nacional Agraria La Molina	2017
Osazuwa-Peters et al. 2017	Journal article	Osazuwa-Peters OL, Wright SJ, Zanne AE.	Linking wood traits to vital rates in tropical rainforest trees: Insights from comparing sapling and adult wood	American Journal of Botany	2017	104	1464-1473
Powell et al. 2017	Journal article	Powell TL, Wheeler JK, de Oliveira AAR, da Costa ACL, Saleska SR, Meir P, Moorcroft PR.	Differences in xylem and leaf hydraulic traits explain differences in drought tolerance among mature Amazon rainforest trees	Global Change Biology	2017	23	4280-4293
Sánchez 2017	MSc thesis	Sánchez JA	“EFECTO DE LA FLEXIÓN MECÁNICA EN PARÁMETROS HIDRÁULICOS Y FISIOLÓGICOS DEL XILEMA SECUNDARIO DE Alvaradoa amorphoides Liebm. (PICRAMNIACEAE) Y DE Euphorbia schlechtendalii Boiss. (EUPHORBIACEAE) DE UNA SELVA BAJA DE MORELOS, MÉXICO”.	MSc thesis, Universidad Autonoma Metropolitana Iztapalapa	2017
Scheel-Ybert and Gonçalves 2017	Book	Scheel-Ybert R, Gonçalves TAP	Primeiro Atlas Antracológico de Espécies Brasileiras	Museu Nacional Rio de Janeiro	2017
Silva et al 2017	Journal article	Silva CMS, Harakava R, Sonsin-Olieira J, Marcati CR, Machado SR, Ribeiro RV, Habermann G		Physiological and structural traits of the congeneric species Styrax ferrugineus and S. pohlii occurring in contrasting environments	2017	235	51-58
Wolfe 2017	Journal article	Wolfe BT.	Retention of stored water enables tropical tree saplings to survive extreme drought conditions	Tree Physiology	2017	37	469-480
Baldin et al. 2016	Journal article	Baldin T, Siegloch AM, Marchiori, JNC	COMPARED ANATOMY OF SPECIES OF Calycophyllum DC. (Rubiaceae)	Revista Árvore	2016	40	759-768
Barotto et al. 2016a	Poster	Barotto AJ, Tesón N, Moteoliva S, Gyenge J, Martinez-Meier A, Fernandez ME	Variación inter- e intraespecífica en vulnerabilidad a la cavitación del xilema en tres especies de Eucalyptus cultivadas en la argentina	Poster, Conference: XVI Congreso Latinoamericano XXXI Reunión Argentina de Fisiología Vegetal	2016
Bhikhi et al. 2016	Book	Bhikhi CR, Maas PJM, Koek-Noorman J, van Ander TR	Timber Trees of Suriname - an identification guide	LM Publishers, Volendam, the Netherlands	2016
Campbell et al. 2016	Journal article	Campbell G, Rabelo GR, Cunha M Da.	Ecological significance of wood anatomy of Alseis pickelii Pilg. &amp; Schmale (Rubiaceae) in a Tropical Dry Forest.	Acta Botanica Brasilica	2016	30	124-130
Cardoso et al. 2016	Journal article	Cardoso CC, da Silva GR, Moutinho VHP, Ruschel AR	Wood anatomical characterization and intraspecific variation in Protium apiculatum Swart at the second forest management cycle	Cienca da Madeira	2016	7	88-93
Da Silva Mota 2016	MSc thesis	Da Silva Mota, G	CARACTERÍSTICAS ANATÔMICAS E ECOLÓGICAS DE CASCA E MADEIRA DE ANADENANTHERA	MSc thesis, Universidade Federal de Lavras	2016
Denardi and Marchiori 2005	Journal article	Denardi L, Marchiori JNC.	Anatomia do lenho de murta – Blepharocalyx salicifolius (H.B.K.) Berg.	Ciência Florestal	2016	15	267	https://daac.ornl.gov/LBA/guides/CD02_Leaf_Level_Gas_Exchange.html
Dória et al. 2016	Journal article	Dória LC, Podadera DS, Batalha MA, Lima RS, Marcati CR	Do woody plants of the Caatinga show a higher degree ofxeromorphism than in the Cerrado?	Flora	2016	224	244-251
Faria 2016	MSc thesis	Faria, MSG	Potencial madeireiro de 22 espécies arbóreas do Cerrado: caracterização anatômica, física e energética	MSc thesis, Universidad Federal Goiana	2016
Favrichon 1994 from Carneiro 2016	MSc thesis	Carneiro, FS	RESILIÊNCIA FLORESTAL PÓS-COLHEITA NA AMAZÔNIA ORIENTAL BRASILEIRA	MSc thesis, Universidade Federal Rural Da Amazonia	2016
Ferreira de Sousa 2016	BSc thesis	Ferreira de Sousa, WL	ANATOMIA ECOLÓGICA DO LENHO DE ESPÉCIES OCORRENTES EM TRÊS FITOFISIONOMIAS NORDESTINAS DO BRASIL	UNIVERSIDADE FEDERAL DA PARAÍBA CENTRO DE CIÊNCIAS EXATAS E DA NATUREZA CURSO DE BACHARELADO EM CIÊNCIAS BIOLÓGICAS	2016
Fichtler 2012, from Morris et al. 2016	Journal article	Morris H, Plavcová L, Cvecko P, Fichtler E, Gillingham MAF, Martínez-Cabrera HI, Mcglinn DJ, Wheeler E, Zheng J, Ziemińska K, et al.	A global analysis of parenchyma tissue fractions in secondary xylem of seed plants.	New Phytologist	2016	209	1553-1565
Huber 1938, from Morris et al. 2016	Journal article	Morris H, Plavcová L, Cvecko P, Fichtler E, Gillingham MAF, Martínez-Cabrera HI, Mcglinn DJ, Wheeler E, Zheng J, Ziemińska K, et al.	A global analysis of parenchyma tissue fractions in secondary xylem of seed plants.	New Phytologist	2016	209	1553-1565
Machado et al. 2016	Journal article	Machado PFS, Marchiori JNC, Baldin T	Anatomia Da Madeira De Duas Especies De Mimosa Da Série Stipellares Benth.	Balduinia	2016	54	001-10
Marechaux et al. 2017	Journal article	Maréchaux I, Bartlett MK, Gaucher P, Sack L, Chave J	Causes of variation in leaf-level drought tolerance within an Amazonian forest	Journal of Plant Hydraulics	2016	3	e004
Marra et al. 2016	Journal article	Marra DM. Higutchi N, Trumbore SE, Ribeiro GHPM, dos Santos J et al.	Predicting biomass of hyperdiverse and structurally complex central Amazonian forests – a virtual approach using extensive field data	Biogeosciences	2016	13	1553-1570
Pereira et al. 2017	Journal article	Pereira L, Bittencourt PRL, Oliveira RS, Junior MBM, Barros F V., Ribeiro R V., Mazzafera P.	Plant pneumatics: stem air flow is related to embolism - new perspectives on methods in plant hydraulics	New Phytologist	2016	211	357-370
Plavcová et al. 2016	Journal article	Plavcová L, Hoch G, Morris H, Ghiasi S, Jansen S	The amount of parenchyma and living fibers affects storage of nonstructural carbohydrates in young stems and roots of temperate trees	American Journal of Botany	2016	103	603-612
Takeshita 2016	PhD thesis	Takeshita, S	Aplicacao de tratamentos estabilizadores pós-secagem concencional visando a reducao do potencial higroscopico da madeira	PhD thesis University of Sao Paulo	2016
Wagenfuhr 2007 see Morris et al. 2016	Journal article	Morris H, Plavcová L, Cvecko P, Fichtler E, Gillingham MAF, Martínez-Cabrera HI, Mcglinn DJ, Wheeler E, Zheng J, Ziemińska K, et al.	A global analysis of parenchyma tissue fractions in secondary xylem of seed plants.	New Phytologist	2016	209	1553-1565
Wolfe et al. 2016	Journal article	Wolfe BT, Sperry JS, Kursar TA.	Does leaf shedding protect stems from cavitation during seasonal droughts? A test of the hydraulic fuse hypothesis	New Phytologist	2016	212	1007-1018
Zúñiga-Méndez 2016	Journal article	Zúñiga-Méndez C	Determinación de especies comerciales y clasificación de la madera según su dureza para los bosques bajo manejo forestal sostenible en el Área de Conservación Arenal-Huetar Norte, Costa Rica	Ficha Técnica	2016
Aparecido et al. 2015	Journal article	Aparecido LMT, Higuchi N, Kunert N.	Ecological applications of differences in the hydraulic efficiency of palms and broad-leaved trees	Trees - Structure and Function	2015	29	1432-1445
Benites et al. 2015	Journal article	Benites PKRM, Gouvea AFG, Carvalho AMML, da Silva FC	Caracterização anatômica das fibras de oito espécies florestais do Cerrado de Mato Grosso do Sul para a produção de papel	Ciência da Madeira (Brazilian Journal of Wood Science)	2015	6	88-93
Boschetti et al. 2015	Journal article	Boschetti WTN, Paes JB, da Silva Oliveira JT, Dudecki L	Características anatômicas para produção de celulose do lenho de reação de árvores inclinadas de eucalipto	Pesquisa Agropecuária Brasileira	2015	50	459-467
Cardoso 2015	MSc thesis	Cardoso, CC	Caracterizacao techologica da madeira das especies de maior frequencia no segundo ciclo de corte na Floresta Nacional do Tapajós	MSc thesis, Universidade de Sao Paulo	2015
Carrasco et al. 2015	Journal article	Oliva Carrasco L, Bucci SJ, Di Francescantonio D, Lezcano OA, Campanello PI, Scholz FG, Rodríguez S, Madanes N, Cristiano PM, Hao GY, et al	Water storage dynamics in the main stem of subtropical tree species differing in wood density, growth rate and life history traits	Tree Physiology	2015	35	354-365
Carvalho et al. 2015	Journal article	Carvalho ECD, Martins FR, Soares AA, Oliveira RS, Muniz CR, Araújo FS, Carvalho ECD, Martins FR, Soares AA, Oliveira RS, et al.	Hydraulic architecture of lianas in a semiarid climate: efficiency or safety?	Acta Botanica Brasilica	2015	29	198-206
de Melo Júnior and Boeger 2015	Journal article	de Melo Júnior JCF, Boeger MRT	The use of wood in cultural objects in 19th Century Southern Brazil	IAWA Journal	2015	36	98-116
dos Santos Silva et al. 2015	Journal article	dos Santos Silva M, dos Santos FAR, da Silva CRA, dos Santos NC, da Silva LB	Systematic wood anatomy of Huberia, Miconia and Tibouchina (Melastomataceae)	IAWA Journal	2015	36	326-337
Fortunel, C, P Fine and C Baraloto, unpublished data, from Paine et al. 2015	Journal article	Paine CET, Amissah L, Auge H, Baraloto C, Baruffol M, Bourland N, Bruelheide H, Daïnou K, de Gouvenain RC, Doucet J-L, et al.	Globally, functional traits are weak predictors of juvenile tree growth, and we do not know why	Journal of Ecology	2015	103	978-989
Holl, K. and Z. Zahawi, unpublished data, from Paine et al. 2015	Journal article	Paine CET, Amissah L, Auge H, Baraloto C, Baruffol M, Bourland N, Bruelheide H, Daïnou K, de Gouvenain RC, Doucet J-L, et al.	Globally, functional traits are weak predictors of juvenile tree growth, and we do not know why	Journal of Ecology	2015	103	978-989
Juan Posada, unpublished data, from Paine et al. 2015	Journal article	Paine CET, Amissah L, Auge H, Baraloto C, Baruffol M, Bourland N, Bruelheide H, Daïnou K, de Gouvenain RC, Doucet J-L, et al.	Globally, functional traits are weak predictors of juvenile tree growth, and we do not know why	Journal of Ecology	2015	103	978-989
K. Dexter, unpublished data, from Paine et al. 2015	Journal article	Paine CET, Amissah L, Auge H, Baraloto C, Baruffol M, Bourland N, Bruelheide H, Daïnou K, de Gouvenain RC, Doucet J-L, et al.	Globally, functional traits are weak predictors of juvenile tree growth, and we do not know why	Journal of Ecology	2015	103	978-989
Kitajima et al AnnBot In Review, from Paine et al. 2015	Journal article	Paine CET, Amissah L, Auge H, Baraloto C, Baruffol M, Bourland N, Bruelheide H, Daïnou K, de Gouvenain RC, Doucet J-L, et al.	Globally, functional traits are weak predictors of juvenile tree growth, and we do not know why	Journal of Ecology	2015	103	978-989
Kunert et al. 2015	Journal article	Kunert N, Aparecido LMT, Higuchi N, dos Santos J, Trumbore S	Higher tree transpiration due to road-associated edge effects in a tropical moist lowland forest	Agricultural and Forest Meteorology	2015	213	183-192
Macedo 2015	PhD thesis	Macedo, TM	Variacao intraespecifica do lenho e dendrocronologia de Caesalpinia echinata Lam. Na Floresta Atlantica	PhD thesis Museu Nacional Rio de Janeiro	2015
Marechaux et al. 2015	Journal article	Maréchaux I, Bartlett MK, Sack L, Baraloto C, Engel J, Joetzjer E, Chave J	Drought tolerance as predicted by leaf water potential at turgor loss point varies strongly across species within an Amazonian forest.	Functional Ecology	2015	29	1268-1277
Marques et al. 2015	Journal article	Marques JBC, Callado CH, Rabelo GR, Silva Neto SJ da, Cunha M da.	Comparative wood anatomy of species of Psychotria L. (Rubiaceae) in Atlantic Rainforest remnants of Rio de Janeiro State, Brazil	Acta Botanica Brasilica	2015	29	434-444
Nisgoski et al. 2015	Journal article	Nisgoski S, Bolzon de Muniz GI, Morrone SR, Schardosin FZ, Franca RF	NIR and anatomy of wood and charcoal from Moraceae and Euphorbiaceae species	Ciência de Madeira	2015	6	183-190
Poorter, Lourens, unpublished data, from Paine et al. 2015	Journal article	Paine CET, Amissah L, Auge H, Baraloto C, Baruffol M, Bourland N, Bruelheide H, Daïnou K, de Gouvenain RC, Doucet J-L, et al.	Globally, functional traits are weak predictors of juvenile tree growth, and we do not know why	Journal of Ecology	2015	103	978-989
Potvin, C. and MC del Ruiz, unpublished data, from Paine et al. 2015	Journal article	Paine CET, Amissah L, Auge H, Baraloto C, Baruffol M, Bourland N, Bruelheide H, Daïnou K, de Gouvenain RC, Doucet J-L, et al.	Globally, functional traits are weak predictors of juvenile tree growth, and we do not know why	Journal of Ecology	2015	103	978-989
Rowland et al. 2015	Journal article	Rowland L, da Costa ACLL, Galbraith DR, Oliveira RS, Binks OJ, Oliveira AARR, Pullen AM, Doughty CE, Metcalfe DB, Vasconcelos SS, et al.	Death from drought in tropical forests is triggered by hydraulics not carbon starvation	Nature	2015	528	119-122
Wagner, F Thesis 2011, from Paine et al. 2015	Journal article	Paine CET, Amissah L, Auge H, Baraloto C, Baruffol M, Bourland N, Bruelheide H, Daïnou K, de Gouvenain RC, Doucet J-L, et al.	Globally, functional traits are weak predictors of juvenile tree growth, and we do not know why	Journal of Ecology	2015	103	978-989
Wolfe and Kursar 2015	Journal article	Wolfe BT, Kursar TA.	Diverse patterns of stored water use among saplings in seasonally dry tropical forests	Oecologia	2015	179	925-936
Barigah et al. 2013	Journal article	Barigah TS, Aussenac G, Baraloto C, Bonal D, Cochard H, Granier A, Guehl J, Huc R, Sobrado MA, Tyree MT.	The water relations of two tropical rainforest species (Virola surinamensis and Eperua falcata): Is Virola unusual as previously reported?	Journal of Plant Hydraulics	2014	1	0-2
Domingues et al. 2014	Journal article	Domingues TF, Martinelli LA, Ehleringer JR.	Seasonal patterns of leaf-level photosynthetic gas exchange in an eastern Amazonian rain forest.	Plant Ecology & Diversity	2014	7	189-203
Hoeber et al. 2014	Journal article	Hoeber S, Leuschner C, Köhler L, Arias-Aguilar D, Schuldt B.	. The importance of hydraulic conductivity and wood density to growth performance in eight tree species from a tropical semi-dry climate	Forest Ecology and Management	2014	330	126-136
Macedo 2014	MSc thesis	Macedo, EJD	ALMACENAMIENTO DE CARBONO EN LA BIOMASA AÉREA DEL BOSQUE PRIMARIO Y BOSQUE SECUNDARIO DE LA PARCELA "MURO HUAYRA", EN LA RESERVA NACIONAL ALLPAHUAYO MISHANA, IQUITOS-PERÚ	MSc thesis, Universidad Nacional de la Amazonia Peruana	2014
Motta et al. 2014	Journal article	Motta JP, Oliveira JT da S, Braz RL, Duarte APC, Alves RC.	aracterização da madeira de quatro espécies florestais	Ciência Rural	2014	44	2186-2192
Nisgoski et al. 2014	Journal article	Nisgoski S, Magalhaes WLE, Batista FRR, Franca RF, Bolzon de Muniz GI	Anatomical and energy characteristics of charcoal made from five species	Acta Amazonica	2014	44	367-372
Olson et al. 2014	Journal article	Olson ME, Anfodillo T, Rosell JA, Petit G, Crivellaro A, Isnard S, León-Gómez C, Alvarado-Cárdenas LO, Castorena M.	Universal hydraulics of the flowering plants: Vessel diameter scales with stem length across angiosperm lineages, habits and climates	Ecology Letters	2014	17	1457-1465
Pineda et al. 2014	Book chapter	Pineda S, León W, Valero S	MADERA DE FRONDOSAS: CEDRO, APAMATE, CURARIRE Y DIVI DIVI, UTILIZADAS EN ARMADURAS DE CUBIERTAS Y CARPINTERÍA DE LAS VIVIENDAS DE MAMPOSTERÍA DEL CASCO HISTÓRICO DE MARACAIBO, VENEZUELA	Red de Convervacion del Patrimonio Arquitectonico	2014
Pompeu et al. 2014	Journal article	Pompeu PV, Fontes MAL, dos Santos RM, Garcia PO, Batista TA et al.	Floristic composition and structure of an upper montane cloud forest in the serra da Mantiqueira Mountain Range of Brazil	Acta Botanica Brasillica	2014	28	456-464
Scariot et al. 2014	Journal article	Scariot EC, Tres DR, Reis A	COMPONENTE ARBUSTIVO-ARBÓREO DE MATAS CILIARES EM RESTAURAÇÃO E REMANESCENTES NATURAIS INSERIDOS EM MATRIZ SILVÍCOLA, RIO NEGRINHO, SC	Cienca Florestal	2014	24	401-412
Scholz et al. 2014	Journal article	Scholz A, Stein A, Choat B, Jansen S.	How drought and deciduousness shape xylem plasticity in three Costa Rican woody plant species	IAWA Journal	2014	35	337-355
Siegloch 2014	MSc thesis	Siegloch AM	Anatomia do lenho de espécies de Euphorbiacaea nativas e cultivadas no rio grande do sul	MSc thesis, Universidade federal de Santa Maria	2014
Soares et al. 2014	Journal article	Soares WF, de Lima Melo LE, Lisboa PLB.	Anatomia do lenho de cinco espécies comercializadas como ‘sucupira’	Floresta e Ambient	2014	21	114-125
Tesón et al. 2014	Report	Tesón et al.	RESULTADOS PRELIMINARES SOBRE LA VARIACION EN VULNERABILIDAD A LA CAVITACIÓN POR SEQUÍA EN CLONES DE Eucalyptus grandis Hill ex Maid.	Report in Cienca e Investigacion Florestal Agusto 2014 - Instiuto Florestal Chile	2014	20	007-016
Williams and León 2014	Journal article	Williams J, León H	Xylem conductivity elements in 69 woody species from Caparo Forest Reserve (Barinas, Venezuela)	Acta Botanica Venezuelica	2014	37	91-121
Alvarez et al. 2013	Journal article	Álvarez E, Benítez D, Velásquez C, Cogollo Á	Stem Basic Density of Dry Forests Trees in the Colombian Caribbean Coast	Calle Carrera	2013	8	14-51
Brenes-Arguedas et al. 2013	Journal article	Brenes-Arguedas T, Roddy AB, Kursar TA	Plant traits in relation to the performance and distribution of woody species in wet and dry tropical forest types in Panama	Functional Ecology	2013	27	392-402
Condé and Tonini 2013	Journal article	Condé TM, Tonini H	Fitossociologia de uma Floresta Ombrófila Densa na Amazônia Setentrional, Roraima, Brasil	Acta Amazonica	2013	43	247-260
Damásio et al. 2013	Journal article	Damásio RAP, Pereira BLC, Oliveira AC, Cardoso MT, Vital BR, Carvalho AMLM	Caracterizacao anatomica e qualidade do carvao vegetal da madeira de pau-jacaré (Piptadenia gonoacantha)	Pesquisa Agropecuária Brasileira	2013	33	261-267
dos Santos Silva 2013	MSc thesis	dos Santos Silva M	Anatomia Ecologica e Potencial Economco Da Madeira De Especies Nativas Da Mata Atlantica, Serra Da Jiboia, Bahia, Brasil	MSc thesis, Universidade Estadual de Feira de Santana	2013
dos Santos Silva et al. 2013	PhD thesis	dos Santons Silva M	ANATOMIA ECOLÓGICA E POTENCIAL ECONÔMICO DA MADEIRA DE ESPÉCIES NATIVAS DA MATA ATLÂNTICA, SERRA DA JIBOIA, BAHIA, BRASIL	PhD thesis Universidade Estadual de Feira de Santan	2013
Johnson et al. 2013	Journal article	Johnson DM, Domec JC, Woodruff DR, McCulloh KA	Contrasting hydraulic strategies in two tropical lianas and their host trees	American Journal of Botany	2013	100	374-383
Kotina et al. 2013	Journal article	Kotina EL, Fiaschi P, Plunkett GM, Oskolski AA	Systematic and ecological wood anatomy of Neotropical Schefflera (Araliaceae), with an emphasis on the Didymopanax group	Botanical Journal of the Linnean Society	2013	173	452-475
Mendez-Alonzo et al. 2013	Journal article	Méndez-Alonzo R, Pineda-García F, Paz H, Rosell JA, Olson ME.	Leaf phenology is associated with soil water availability and xylem traits in a tropical dry forest.	Trees - Structure and Function	2013	27	745-754
Moya et al. 2013	Journal article	Moya R, Wiemann MC, Olivares C	Identification of endangered or threatened Costa Rican tree species by wood anatomy and fluorescence activity	Revista de Biología Tropical	2013	61	1133-1156
Paes et al. 2013	Journal article	Paes JB, Lima CR, Oliveira E, Neto PNM	Características Físico-Química, Energética e Dimensões das Fibras de Três Espécies Florestais do Semiárido Brasileiro	Floresta e Ambiente	2013	20	550-555
Pineda-Garcia et al. 2012	Journal article	Pineda-García F, Paz H, Meinzer FC	Drought resistance in early and late secondary successional species from a tropical dry forest: The interplay between xylem resistance to embolism, sapwood water storage and leaf shedding	Plant, Cell and Environment	2013	36	405-418	http://www.ecofog.gf/Mariwenn/15/global.aspx
Rossatto et al. 2013	Journal article	Rossatto DR, Hoffmann WA, de Carvalho Ramos Silva L, Haridasan M, Sternberg LSL, Franco AC.	Seasonal variation in leaf traits between congeneric savanna and forest trees in Central Brazil: Implications for forest expansion into savanna	Trees - Structure and Function	2013	27	1139-1150
Stahl et al. 2013	Journal article	Stahl C, Burban B, Wagner F, Goret J-Y, Bompy F, Bonal D	Influence of Seasonal Variations in Soil Water Availability on Gas Exchange of Tropical Canopy Trees	Biotropica	2013	45	155-164
Van der Sande et al. 2013	Journal article	van der Sande MT, Poorter L, Schnitzer SA, Markesteijn L.	Are lianas more drought-tolerant than trees? A test for the role of hydraulic architecture and other stem and leaf traits	Oecologia	2013	172	961-972
Villagra et al. 2013	Journal article	Villagra M, Campanello PI, Bucci SJ, Goldstein G.	Functional relationships between leaf hydraulics and leaf economic traits in response to nutrient addition in subtropical tree species.	Tree Physiology	2013	33	1308-1318
Worbes et al. 2013	Journal article	Worbes M, Blanchart S, Fichtler E.	Relations between water balance, wood traits and phenological behavior of tree species from a tropical dry forest in Costa Rica--a multifactorial study	Tree Physiology	2013	33	527-536
Angyalossy et al. 2011	Journal article	Angyalossy V, Angeles G, Pace MR, Lima AC, Dias-Leme CL, Lohmann LG, Madero-Vega C.	An overview of the anatomy, development and evolution of the vascular system of lianas.	Plant Ecology & Diversity	2012	5	167-182
Angyalossy-Alfonso and Miller 2002	Journal article	Angyalossy V, Angeles G, Pace MR, Lima AC, Dias-Leme CL, Lohmann LG, Madero-Vega C.	An overview of the anatomy, development and evolution of the vascular system of lianas.	Plant Ecology and Diversity	2012	5	167-182
Da Silva 2012, MSc thesis	MSc thesis	Da Silva, SS	ESTUDO DO XILEMA SECUNDÁRIO DE ESPÉCIES DA FAMÍLIA BURSERACEAE PRODUTORAS DE ÓLEOS	MSc thesis, Universidade Federal de Lavras	2012
dos Santos 2012	MSc thesis	dos Santos, SR	Contribuicao Ao Estudo Anatomico Das Myrtaceae Navtivas No Rio Grande Do Sul	MSc thesis, Universidade federal de Santa Maria	2012
Goldsmith 2012	PhD thesis	Goldsmith GR	Plant-Water Relations in Seasonally Dry Tropical Montane Cloud Forests	PhD thesis, University of California, Berkeley	2012
Gonçalves et al. 2012	Journal article	Gonçalves, TAP, Marcati, CR, Scheel-Ybert, R	The effect of carbonization on wood structure of Dalbergia violacea, Stryphodendron polyphyllum, Tapirira guianensis, Vochysia tucanorum, and Pouteria torta from the Brazilian cerrado	IAWA Journal	2012	33	73-90
McCulloh et al. 2012	Journal article	Mcculloh KA, Johnson DM, Meinzer FC, Voelker SL, Lachenbruch B, Domec JC.	Hydraulic architecture of two species differing in wood density: Opposing strategies in co-occurring tropical pioneer trees	Plant, Cell and Environment	2012	35	116-125
Mendez-Alonzo et al. 2012	Journal article	Méndez-Alonzo R, Paz H, Zuluaga RC, Rosell JA, Olson ME.	Coordinated evolution of leaf and stem economics in tropical dry forest trees	Ecology	2012	93	2397-2406
Palow et al. 2012	Journal article	Palow DT, Nolting K, Kitajima K.	Functional trait divergence of juveniles and adults of nine Inga species with contrasting soil preference in a tropical rain forest	Functional Ecology	2012	26	1144-1152
Pereira & Neto 2012	Journal article	Pereira IM, Neto JRP	Caracterizacao Anatomica Da Madeira De Lobeira (Solanum Lycocarpum A. ST. HIL.)	Revista de Biotecnologia & Cienca	2012	2
Sedio et al. 2012	Journal article	Sedio BE, Wright SJ, Dick CW	Trait evolution and the coexistence of a species swarm in the tropical forest understorey	Journal of Ecology	2012	100	1183-1193
Sonsin et al. 2012	Journal article	Sonsin JO, Gasson PE, Barros CF, Marcati CR.	A comparison of the wood anatomy of 11 species from two cerrado habitats (cerrado s.s. and adjacent gallery forest)	Botanical Journal of the Linnean Society	2012	170	257-276
Wiemann and Williamson 2012	Journal article	Wiemann MC, Williamson GB	Testing a Novel Method to Approximate Wood Specific Gravity of Trees	Forest Science	2012	58	577-591
Campanello et al. 2011	Journal article	Campanello PI, Gatti MG, Montti L, Villagra M, Goldstein G	Ser o no ser tolerante a la sombra: economía de agua y carbono en especies arbóreas del Bosque Atlántico (Misiones, Argentina)	Ecologia Austral	2011	21	285-300
Ehleringer et al. 2011	Database	Ehleringer JR, Martinelli LA, Cook C, Domingues TF, Flanagan L, Berry JA, Ometto JPH.	LBA-ECO CD-02 Leaf Level Gas Exchange, Chemistry, and Isotopes, Amazonia, Brazil.		2011
Kunert et al. 2011	Journal article	Kunert N, Schwendenmann L, Potvin C, Hölscher D.		Journal of Applied Ecology	2011	49	135-144
León 2011	Journal article	León HW	Anatomia de la madera de 31 especies de Rubiaceae en Venezuela	Acta Botanica Venezuelica	2011	34	347-379
Markestein et al. 2011a	Journal article	Markesteijn L, Poorter L, Bongers F, Paz H, Sack L	Hydraulics and life history of tropical dry forest tree species: coordination of species´drought and shade tolerance	New Phytologist	2011	191	480-495
Markestein et al. 2011b	Journal article	Markesteijn L, Poorter L, Paz H, Sack L, Bongers F.	Ecological differentiation in xylem cavitation resistance is associated with stem and leaf structural traits	Plant, Cell and Environment	2011	34	137-148
McCulloh et al. 2011	Journal article	McCulloh KA, Meinzer FC, Sperry JS, Lachenbruch B, Voelker SL, Woodruff DR, Domec JC.	Comparative hydraulic architecture of tropical tree species representing a range of successional stages and wood density	Oecologia	2011	167	27-37
Pineda-Garcia et al. 2011	Journal article	Pineda-García F, Paz H, Tinoco-Ojanguren C.	Morphological and physiological differentiation of seedlings between dry and wet habitats in a tropical dry forest	Plant, Cell and Environment	2011	34	1536-1547
Sancheschúlz 2011	MSc thesis	Sancheschúlz 2011	Anatomía funcional del xilema secundario de Alvaradoa amorphoides Liebm. (Picramniaceae) del Estado de Morelos, México	MSc thesis, Casa abierta al tiempo	2011
Angélico 2010	MSc thesis	Angélico, TS	ANATOMIA DO LENHO DE CAULE E RAIZ DE PLANTAS JOVENS DE ENTEROLOBIUM CONTORTISILIQUUM (VELL.) MORONG (FABACEAE-MIMOSOIDEAE) CRESCENDO EM DIFERENTES CONDIÇÕES EDÁFICAS	MSc thesis, Universidade Estadual Paulista "Julio de Mesquita Filho"	2010
Baraloto et al. 2010	Journal article	Baraloto C, Paine CET, Poorter L, Beauchene J, Bonal D, Domenach AM, Hérault B, Patiño S, Roggy JC, Chave J.	Decoupled leaf and stem economics in rain forest trees.	Ecology Letters	2010	13	1338-1347
Da Costa et al. 2010	Journal article	da Costa ACL, Galbraith D, Almeida S, Portela BTT, da Costa M, de Athaydes Silva Junior J, Braga AP, de Gon??alves PHL, de Oliveira AA, Fisher R, et al.	Effect of 7 yr of experimental drought on vegetation dynamics and biomass storage of an eastern Amazonian rainforest.	New Phytologist	2010	187	579-591
dos Santos Silva et al. 2010	Book chapter	dos Santons Silva M, dos Santos FAR, da Silva CRA, da Silva LB	Características das fibras e densidade básica da madeira de quatro espécies de Mata Atlântica (Serra da Jibóia, Elísio Medrado, Bahia, Brasil): qualificação para uso e preservação	I Simpósio Sobre a Biodiversidade da Mata Atlântica	2010
Gotsch et al. 2010	Journal article	Gotsch SG, Geiger EL, Franco AC, Goldstein G, Meinzer FC, Hoffmann WA. 2010	Allocation to leaf area and sapwood area affects water relations of co-occurring savanna and forest trees.	Oecologia	2010	163	291-301
Kunert et al. 2010	Journal article	Kunert N, Schwendenmann L, Hölscher D.	Seasonal dynamics of tree sap flux and water use in nine species in Panamanian forest plantations	Agricultural and Forest Meteorology	2010	150	411-419
McCulloh et al. 2010	Journal article	McCulloh K, Sperry JS, Lachenbruch B, Meinzer FC, Reich PB, Voelker S.	Comparing hydraulic efficiency in twigs and trunks of coniferous, ring-porous, and diffuseporous saplings from temperate and tropical forests	New Phytologist	2010	186	439-450	www.tropenbos.org/file.php/1625/tbiseries-20.pdf
Poorter et al. 2010	Journal article	Poorter L, McDonald I, Alarcón A, Fichtler E, Licona JC, Peña-Claros M, Sterck F, Villegas Z, Sass-Klaassen U.	The importance of wood traits and hydraulic conductance for the performance and life history strategies of 42 rainforest tree species	New Phytologist	2010	185	481-492
Sobrado 2010	Journal article	Sobrado MA	Leaf characteristics, wood anatomy and hydraulic properties in tree species from contrasting habitats within upper Rio Negro forests in the Amazon region	Journal of Tropical Ecology	2010	26	215-226
Wright et al. 2010	Journal article	Wright SJ, Kitajima K, Kraft NJB, Reich PB, Wright IJ, Bunker DE, Condit R, Dalling JW, Davies SJ, Díaz S, et al.	Functional traits and the growth–mortality trade-off in tropical trees	Ecology	2010	91	3664-3674
Zanne et al. 2010	Journal article	Zanne AE, Westoby M, Falster DS, Ackerly DD, Loarie SR, Arnold SEJ, Coomes DA	Angiosperm wood structure: Global patterns in vessel anatomy and their relation to wood density and potential conductivity	American Journal of Botany	2010	97	207-215
Baar 2009	MSc thesis	Baar, J	Anatomical wood structure of selected tropical species growing in territory of French Guiana	MSc thesis, Mendelova zem d lská a lesnická univerzita v Brne	2009
Chang et al. 2009	Journal article	Chang S, Clair B, Ruelle J, Beauche J, Di Renzo F, et al.	Mesoporosity as a new parameter for understanding tension stress generation in trees	Journal of Experimental Biology	2009	60	3023-3030
Costa et al. 2009	Journal article	Costa KP, Costa WA, Paula JE	Caracterizacao Anatomica E Dendrometrica Da Madeira De Micropholis Venulosum (Mart & Eichl) Pierre, Visando Sua Utilizacao Technologica Mais Apropriada	Heringeriana, Brasilia	2009	3	47-52
da Silva et al. 2009	Journal article	da Silva LB, dos Santos FAR, Gasson P, Cutler P	Wood anatomy and basic density of Caesalpinia pyramidalis Tul. (Fabaceae), an endemic species of Northeast Brazil	Acta Botanica Brasilica	2009	23
Diniz 2009	MSc thesis	Diniz BM	Relacous Hidricas e Morfo-Anatomia Do Caule Em Pares Congerericos do Cerrado e Mata de Galeria: Um Estudo Comparativo	MSc thesis, Universidade de Brasilia	2009
Felsemburgh 2009	PhD thesis	Felsemburgh, CA	Respostas fotossintéticas à variação da temperatura foliar do dossel na Flona do Tapajós - PA.	PhD thesis, Universidade de Sao Paulo	2009
Johnson et al. 2009	Journal article	Johnson DM, Woodruff DR, McCulloh KA, Meinzer FC	Leaf hydraulic conductance, measured in situ, declines and recovers daily: leaf hydraulics, water potential and stomatal conductance in four temperate and three tropical tree species	Tree Physiology	2009	29	879-887
Kursar er al. 2009	Journal article	Kursar TA, Engelbrecht BMJ, Burke A, Tyree MT, El Omari B, Giraldo JP	Tolerance to low leaf water status of tropical tree seedlings is related to drought performance and distribution	Functional Ecology	2009	23	93-102
Quintanar-Isaías et al. 2009	Journal article	Quintanar-isaías A, Ángeles G, Zavala-hurtado JA.	Anatomy , hydraulic and physical indexes of Gliricidia sepium ( Jacq .) Steud . wood.	Madera y Bosques	2009	15	71-91
Rojas et al. 2009	Journal article	Rojas JM, Ibrahim M, Andrade HJ	Secuestro de carbono y uso de agua en sistemas silvopastoriles con especies maderables nativas en el trópico seco de Costa Rica	Corpoica Cienc. Tecnol. Agropecu.	2009	10	214-223
Salcedo Aguilar 2009	MSc thesis	Salcedo Aguilar, TL	“BIOMETRÍA COMPARATIVA DE LAS FIBRAS DE LA MADERA DE Eucalyptus tereticornis Smith, Eucalyptus urophylla S.T. Blake y Eucalyptus camaldulensis Dehnh. Var - SATIPO”	MSc thesis, Universidade Nacional del Centro del Peru	2009
Zhang et al. 2009	Journal article	Zhang Y, Meinzer FC, Hao G, Scholz FG, Bucci SJ, Takahashi FSC, Villalobos-vega R, Giraldo JP, Cao K, Hoffmann WA, et al.	Size-dependent mortality in a Neotropical savanna tree : the role of height-related adjustments in hydraulic	Plant, Cell and Environment	2009	32	1456-1466
Bucci et al. 2008	Journal article	Bucci SJ, Scholz FG, Goldstein G, Meinzer FC, Franco AC, Zhang Y, Hao GY.	Water relations and hydraulic architecture in Cerrado trees: Adjustments to seasonal changes in water availability and evaporative demand	Brazilian Journal of Plant Physiology	2008	20	233-245
Campanello et al. 2008	Journal article	Campanello PI, Gatti MG, Goldstein G	Coordination between water-transport efficiency and photosynthetic capacity in canopy tree species at different growth irradiances	Tree Physiology	2008	28	85-94
das Neves Brandes & Barros 2007	Journal article	Brandes AF das N, Barros CF.	Anatomia do lenho de oito espécies de lianas da família Leguminosae ocorrentes na Floresta Atlântica.	Acta Botanica Brasilica	2008	22	465-480
Hao 2008	Journal article	Hao GY, Hoffmann WA, Scholz FG, Bucci SJ, Meinzer FC, Franco AC, Cao KF, Goldstein G.	. Stem and leaf hydraulics of congeneric tree species from adjacent tropical savanna and forest ecosystems	Oecologia	2008	155	405-415
Marques 2008	PhD thesis	Marques MHB	Agrupamento de 41 Especies de Madeiras da Amazonia Para Secagem Baseado em Caracteristicas Anatomica e Fisicas	MSc thesis, Universidade de Brasilia	2008
Meinzer et al. 2008a	Journal article	Meinzer FC, Campanello PI, Domec J, Genoveva Gatti M, Goldstein G, Villalobos-Vega R, Woodruff DR.	Constraints on physiological function associated with branch architecture and wood density in tropical forest trees	Tree Physiology	2008	28	1609-1617
Meinzer et al. 2008b	Journal article	Meinzer FC, Woodruff DR, Domec J, Goldstein G, Campanello P, Gatti M, Villalobos-Vega R.	Coordination of leaf and stem water transport properties in tropical forest trees	Oecologia	2008	156	31-41
Moya et al. 2008	Journal article	Moya R, Araya L, Vilchez B	Variation in pith parameter of Gmelina arborea trees from fast growth plantations in Costa Rica	Annals of Forest Science	2008	65	612
Poorter 2008	Journal article	Poorter L	The relationships of wood-, gas- and water fractions of tree stems to performance and life history variation in tropical trees	Annals of Botany	2008	102	367-375
Romero and Bolker 2008	Journal article	Romero C, Bolker BM.	Effects of stem anatomical and structural traits on responses to stem damage: an experimental study in the Bolivian Amazon	Canadian Journal of Forest Research	2008	38	611-618
Alvarez-Clare and Kitajima 2007	Journal article	Alvarez-Clare S, Kitajima K.	Physical defence traits enhance seedling survival of neotropical tree species.	Functional Ecology	2007	21	1044-1054
Bhaskar et al. 2007	Journal article	Bhaskar R, Valiente-Banuet A, Ackerly DD.	Evolution of hydraulic traits in closely related species pairs from mediterranean and nonmediterranean environments of North America	New Phytologist	2007	176	718-726
Choat et al. 2007	Journal article	Choat B, Sack L, Holbrook NM	Diversity of hydraulic traits in nine Cordia species growing in tropical forests with contrasting precipitation	New Phytologist	2007	175	686-698
Christensen-Dalsgaard et al. 2007a	Journal article	Christensen-Dalsgaard KK, Ennos AR, Fournier M.	Changes in hydraulic conductivity, mechanical properties, and density reflecting the fall in strain along the lateral roots of two species of tropical trees	Journal of Experimental Biology	2007	58	4095-4105
Christensen-Dalsgaard et al. 2007b	Journal article	Christensen-Dalsgaard KK, Fournier M, Ennos AR, Barfod AS	Changes in vessel anatomy in response to mechanical loading in six species of tropical trees.	New Phytologist	2007	176	610-622
Engelbrecht et al. 2007	Journal article	Engelbrecht BMJ, Comita LS, Condit R, Kursar TA, Tyree MT, Turner BL, Hubbell SP.	Drought sensitivity shapes species distribution patterns in tropical forests.	Nature	2007	447	80-82
McCulloh et al. 2007	Journal article	McCulloh KA, Winter K, Meinzer FC, Garcia M, Aranda J, Lachenbruch B	A comparison of daily water use estimates derived from constant-heat sap-flow probe values and gravimetric measurements in pot-grown saplings	Tree Physiology	2007	27	1355-1360
Nepstad et al. 2007	Journal article	Nepstad DC, Tohver IM, David R, Moutinho P, Cardinot G.	Mortality of large trees and lianas following experimental drought in an amazon forest	Ecology	2007	88	2259-2269
Poorter and Kitajima 2007	Journal article	Poorter L, Kitajima K.	Carbohydrate storage and light requirements of tropical moist and dry forest tree species	Ecology	2007	88	1000-1011
Poorter and Markesteijn 2008	Journal article	Poorter L, Markesteijn L.	Seedling Traits Determine Drought Tolerance of Tropical Tree Species	Journal of Tropical Ecology and Conservation	2007	40	321-331
Rojas-Jimenez et al. 2007	Journal article	Rojas-Jiménez K, Holbrook NM, Gutiérrez-Soto M V.	Dry-season leaf flushing of Enterolobium cyclocarpum (ear-pod tree): Above- and belowground phenology and water relations.	Tree Physiology	2007	27	1561-1568
Santiago and Wright 2007	Journal article	Santiago LS, Wright SJ.	Leaf functional traits of tropical forest plants in relation to growth form	Functional Ecology	2007	21	19-27
Santos 2007	MSc thesis	Santos IA	Caracterizacao anatomica e dendrometrica da madeira de Xylopia emarginata Mart. (Annonaceae) com vistas a sua utilizacao mais apropriada	MSc thesis, Universidade de Brasilia	2007
Scholz et al. 2007	Journal article	Scholz FG, Bucci SJ, Goldstein G, Meinzer FC, Franco AC, Miralles-Wilhelm F.	Biophysical properties and functional significance of stem water storage tissues in Neotropical savanna trees	Plant, Cell and Environment	2007	30	236-248
Slot and Poorter 2007	Journal article	Slot M, Poorter L	Diversity of Tropical Tree Seedling Responses to Drought	Biotropica	2007	39	683-690
Sperry et al. 2007	Journal article	Sperry JS, Sano Y, Sikkema EH, Feild TS, Hacke UG	Hydraulic Consequences of Vessel Evolution in Angiosperms	International Journal of Plant Sciences	2007	168	1127-1139
Aguilar-Rodríguez & Castro-Plata 2006	Journal article	Aguilar-Rodríguez S, Castro-Plata BJ	Anatomía de la madera de doce especies del bosque mesófilo de montaña del Estado de México	Madera y Bosques	2006	12	95-115
Almeida 2006	PhD thesis	Almeida G	Influence de la structure du bois sur ses propriétés physico-mecaniques a des teneurs e humidité élevées	PhD thesis, Université Laval Québec	2006
Bucci et al. 2006	Journal article	Bucci SJ, Scholz FG, Goldstein G, Meinzer FC, Franco AC, Campanello PI, Villalobos-Vega R, Bustamante M, Miralles-Wilhelm F.	Nutrient availability constrains the hydraulic architecture and water relations of savannah trees	Plant, Cell and Environment	2006	29	2153-2167
Edwards and Diaz 2006	Journal article	Edwards EJ, Diaz M.	Ecological physiology of Pereskia guamacho, a cactus with leaves.	Plant Cell and Environment	2006	29	247-256
Fisher et al. 2006	Journal article	Fisher RA, Williams M, Do Vale LR, Da Costa AL, Meir P.	Evidence from Amazonian forests is consistent with a model of isohydric control of leaf water potential	Plant, Cell and Environment	2006	29	151-165
Martinez-Cabrera et al. 2006	Journal article	Martinez-Cabrera HI, Cevallos-Ferriz SRS, Poole I	Fossil woods from early Miocene sediments of the El Cien Formation, Baja California Sur, Mexico	Review of Palaeobotany and Palynology	2006	138	141-163
Pernida and Melandri 2006	Journal article	Pernía NE de, Melandri JL	Wood anatomy of the tribe Caesalpinieae (Leguminosae, Caesalpinioideae) in Venezuela	IAWA Journal	2006	27	99-114
Poorter and Bongers 2006	Journal article	Poorter L, Bongers F	Leaf traits are good predictors of plant performance across 53 rain forest species	Ecology	2006	87	1733-1743
Ruelle 2006 PhD Thesis	PhD thesis	Ruelle, Julien	Analyse de la diversité du bois de tension de 3 espèces d'angiospermes de forêt tropicale humide de Guyane française	PhD thesis, Université Antilles Guyane	2006
Ruelle et al. 2006	Journal article	Ruelle J, Clair B, Beauchêne J, Prévost MF, Fournier M.	Tension wood and opposite wood in 21 tropical rain forest species 2. Comparison of some anatomical and ultrastructural criteria	IAWA Journal	2006	27	341-376
Van Gelder et al. 2006	Journal article	Van Gelder HA, Poorter L, Sterck FJ.	Wood mechanics, allometry, and life-history variation in a tropical rain forest tree community	New Phytologist	2006	171	367-378
Andrade et al. 2005	Journal article	Andrade JL, Meinzer FC, Goldstein G, Schnitzer SA	Water uptake and transport in lianas and co-occuring trees of a seasonally dry tropical forest	Trees - Structure and Function	2005	19	282-289
Borchert and Pockman 2005	Journal article	Borchert R, Pockman WT.	Water storage capacitance and xylem tension in isolated branches of temperate and tropical trees.	Tree Physiology	2005	25	457-466	https://datadryad.org/resource/doi:10.5061/dryad.v704dj2
Bucci et al. 2005	Journal article	Bucci SJ, Goldstein G, Meinzer FC, Franco AC, Campanello P, Scholz FG.	Mechanisms contributing to seasonal homeostasis of minimum leaf water potential and predawn disequilibrium between soil and plant water potential in Neotropical savanna trees.	Trees - Structure and Function	2005	19	296-304
Franco et al. 2005	Journal article	Franco AC, Bustamante M, Caldas LS, Goldstein G, Meinzer FC, Kozovits AR, Rundel P, Coradin VTR.	Leaf functional traits of Neotropical savanna trees in relation to seasonal water deficit. Trees	Trees - Structure and Function	2005	19	326-335	https://www.wur.nl/upload_mm/f/a/3/99aeab4f-85ad-4c5c-bad3-0ac9a6f5dbb2_carguif.pdf
Lopez et al. 2005	Journal article	Lopez OR, Kursar T a, Cochard H, Tyree MT	Interspecific variation in xylem vulnerability to cavitation among tropical tree and shrub species.	Tree Physiology	2005	25	1553-1562
Miranda et al. 2005	Journal article	Miranda EJ, Vourlitis GL, Filho NP, Priante PC, Campelo JH, Suli GS, Fritzen CL, de Almeida Lobo F, Shiraiwa S.	Seasonal variation in the leaf gas exchange of tropical forest trees in the rain forest–savanna transition of the southern Amazon Basin	Journal of Tropical Ecology	2005	21	451-460
Nogueira et al. 2005	Journal article	Nogueira EM, Nelson BW, Fearnside PM.	Wood density in dense forest in central Amazonia, Brazil	Forest Ecology and Management	2005	208	261-286
Paula 2005	Journal article	Paula, JE	CARACTERIZAÇÃO ANATÔMICA DA MADEIRA DE ESPÉCIES NATIVAS DO CERRADO, VISANDO SUA UTILIZAÇÃO NA PRODUÇÃO DE ENERGIA	CERNE	2005	11	90-100
Pires & Marcati 2005	Journal article	Pires IP, Marcati CR	Anatomia e uso da madeira de duas variedades de Sclerolobium paniculatum Vog. do sul do Maranhão, Brasil	Acta Botanica Brasilica	2005	19	669-678
Bonilla et al. 2004	Book	Bonilla LAMA, Barajas-Morales J, Lezama PT	Anatomia de maderas de mexico: aborales y abustos del matorral xerofilo de tehuacan, puebla		2004
Bucci et al. 2004	Journal article	Bucci SJ, Goldstein G, Meinzer FC, Scholz FG, Franco AC, Bustamante M.	Functional convergence in hydraulic architecture and water relations of tropical savanna trees from leaf to whole plant.	Tree Physiology	2004		891-899
Ewers et al. 2004	Journal article	Ewers FW, Lopez-portillo J, Angeles G, Fisher JB.	Hydraulic conductivity and embolism in the mangrove tree.	Tree Physiology	2004		1057-1062
Meinzer et al. 2004	Journal article	Meinzer FC, James SA, Goldstein G	Dynamics of transpiration, sap flow and use of stored water in tropical forest canopy trees	Tree Physiology	2004	24	901-909
O'Brien et al. 2004	Journal article	O’Brien JJ, Oberbauer SF, Clark DB.	Whole tree xylem sap flow responses to multiple environmental variables in a wet tropical forest	Plant, Cell and Environment	2004	27	551-567
Pollito 2004	PhD thesis	Pollito, PAZ	Dendrologia, anatomia do lenho e "status"de conservacao das especies lenhosas dos generos Chinchonta, Croton e Uncaria no estado do acre, brasil	PhD thesis, Universidade de Sao Paulo	2004
Santiago 2004	Journal article	Santiago LS, Goldstein G, Meinzer FC, Fisher JB, Machado K, Woodruff D, Jones T.	Leaf photosynthetic traits scale with hydraulic conductivity and wood density in Panamanian forest canopy trees	Oecologia	2004	140	543-550
Brodribb et al. 2003	Journal article	Brodribb TJ, Holbrook NM, Edwards EJ, Gutiérrez M V.	Relations between stomatal closure, leaf turgor and xylem vulnerability in eight tropical dry forest trees	Plant, Cell and Environment	2003	26	443-450
James et al. 2003	Journal article	James SA, Meinzer FC, Goldstein G, Woodruff D, Jones T, Restom T, Mejia M, Clearwater M, Campanello P.	Axial and radial water transport and internal water storage in tropical forest canopy trees.	Oecologia	2003	134	37-45
Meinzer et al. 2003	Journal article	Meinzer FC, James SA, Goldstein G, Woodruff D.	Whole-tree water transport scales with sapwood capacitance in tropical forest canopy trees	Plant, Cell and Environment	2003	26	1147-1155
Paula 2003	Journal article	Paula, JE	CARACTERIZAÇÃO ANATÔMICA DA MADEIRA DE SETE ESPÉCIES DA AMAZÔNIA COM VISTAS À PRODUÇÃO DE ENERGIA E PAPEL	Acta Amazonica	2003	33	243-262
Ruelle 2003	Journal article	Ruelle, Julien	Anatomie comparative bois normal/ bois de réaction et observation des relations structure/ propriétés du bois de 6 angiospermes de forêt tropicale humide et de trois gymnospermes de forêt tempéré	DEA Sciences du bois	2003
Tyree et al. 2003	Journal article	Tyree MT, Engelbrecht BMJ, Vargas G, Kursar TA.	Desiccation Tolerance of Five Tropical Seedlings in Panama. Relationship to a Field Assessment of Drought Performance	Plant Physiology	2003	132	1439-1447
Brodribb et al. 2002	Journal article	Brodribb TJ, Holbrook NM, Gutiérrez M V.	Hydraulic and photosynthetic co-ordination in seasonally dry tropical forest trees	Plant, Cell and Environment	2002	25	1435-1444
Dunisch and Morais 2002	Journal article	Dünisch O, Morais RR.	Regulation of xylem sap flow in an evergreen , a semi-deciduous , and a deciduous Meliaceae species from the Amazon.	Trees - Structure and Function	2002	16	404-416
Engelbrecht et al. 2002	Journal article	Engelbrecht BMJ, Wright SJ, De Steven D.	Survival and ecophysiology of tree seedlings during El Niño drought in a tropical moist forest in Panama.	Journal of Tropical Ecology	2002	18	569-579
Sommer et al. 2002	Journal article	Sommer R, Sá TDDA, Vielhauer K, Araújo AC De, Fölster H, Vlek PLG	Transpiration and canopy conductance of secondary vegetation in the eastern Amazon	Agricultural and Forest Meteorology	2002	112	103-121
Vourlitis et al. 2002	Journal article	Vourlitis GL, Filho NP, Hayashi MMS, de S. Nogueira J, Caseiro FT, Campelo JH.	Seasonal variations in the evapotranspiration of a transitional tropical forest of Mato Grosso, Brazil.	Water Resources Research	2002	38	301-311
Williams and León 2002	Journal article	Williams J, León H	Estudio Anatómico de la Madera e Incidencias Tecnològicas en 7 Especies del Género Protium Burm. f (Burseraceae)	Rev. Florestal Venezolana	2002	46	73-2
Jansen et al. 2001	Journal article	Jansen S, Lens F, Ntore S, Piesschaert F, Robbrecht E, Smets E	Contributions to the Wood Anatomy of the Rubioideae (Rubiaceae)	Journal of Plant Research	2001	114	269-289
Meinzer et al. 2001	Journal article	Meinzer FC, Goldstein G, Andrade JL.	Regulation of water flux through tropical forest canopy trees: Do universal rules apply?	Tree Physiology	2001	21	19-26
Miller and Detienne 2001, Major Timber Trees of Guyana. Wood Anatomy.	Book	Miller RB, Détienne P.	Major Timber Trees of Guyana. Wood Anatomy.	Tropenbos International, Wageningen, the Netherlands	2001
Allen & Pearcy 2000	Journal article	Allen MT, Pearcy RW.	Stomatal behavior and photosynthetic performance under dynamic light regimes in a seasonally dry tropical rain forest	Oecologia	2000	121	470-478
Bauch & Dunisch 2000	Journal article	Bauch J, Dunisch O.	Comparison of growth dynamics and wood characteristics of plantation-grown and primary forest Carapa guianensis in Central Amazonia	IAWA Journal	2000	21	321-333
Bonal et al. 2000a	Journal article	Bonal D, Atger C, Barigah TS, Ferhi A, Guehl JM, Ferry B.	Water acquisition patterns of two wet tropical canopy tree species of French Guiana as inferred from (H2O)-O-18 extraction profiles.	Annals of Forest Science	2000	57	717-724
Bonal et al. 2000b	Journal article	Bonal D, Barigah TS, Granier A, Guehl JM.	Late-stage canopy tree species with extremely low δ13C and high stomatal sensitivity to seasonal soil drought in the tropical rainforest of French Guiana.	Plant, Cell and Environment	2000	23	445-459
Bonal et al. 2000c	Journal article	Bonal D, Sabatier D, Montpied P, Tremeaux D, Guehl J-M.	Interspecific variability of δ 13 C among trees in rainforests of French Guiana: functional groups and canopy integration.	Oecologia	2000	124	454-568	https://besjournals.onlinelibrary.wiley.com/doi/10.1111/1365-2435.12036
Da Silva & Medeiros 2000	Journal article	Da Silva M, Madeiros, JDD	WOOD ANATOMY OF CANELA-PRETA: OCOTEA CATHARINENSIS MEZ. (LAURACEAE)	Florianopolis	2000	29	67-87
Ellis et al. 2000	Journal article	Ellis AR, Hubbell SP, Potvin C.	In situ field measurements of photosynthetic rates of tropical tree species: a test of the functional group hypothesis.	Canadian Journal of Botany	2000	78	1336-1347
Feild & Holbrook 2000	Journal article	Feild TS, Holbrook NM.	Xylem sap flow and stem hydraulics of the vesselles angiosperm Drimys granadensis (Winteraceae) in a Costa Rican elfin forest.	Plant, Cell and Environment	2000	23	1067-1077
Paula et al. 2000	Journal article	Paula JE, Silva Júniro FG, Silva APP	Anatomic characterization of wood from gallery forest in Midwest Brazil	Scientia Forestalis	2000	58	73-89
Richter and Dalwitz 2000	Webpage	Richter HG and Dallwitz MJ	Commercial timbers: descriptions, illustrations, identification, and information retrieval	Webpage in English, French, German, Portuguese, and Spanish. Version: 9th April 2019	2000			delta-intkey.com
Rijkers et al. 2000	Journal article	Rijkers T, Pons TL, Bongers F.	The effect of tree height and light availability on photosynthetic leaf traits of four neotropical species differing in shade tolerance	Functional Ecology	2000	14	77-86
Wagenfuhr 2000, Holzatlas	Book	Wagenführ, R	Holzatlas	Fachbuchverlag Leipzig, Germany	2000
Dunisch et al. 1999	Journal article	Dünisch O, Bauch J, Sack M & Müller M	Growth dynamics in wood formation of plantation-grown Swietenia macrophylla King and Carapa huianensis Aubl.	Bundesforschungsanstalt für Forst- und Holzwirtschaft	1999
Meinzer et al. 1999	Journal article	Meinzer FC, Andrade LJ, Goldstein G, Holbrook MN, Cavelier J, Wright JS.	Partitioning of soil water among canopy trees in a seasonally dry tropical forest	Oecologia	1999	121	293-301
Paula 1999	Journal article	Paula, JE	CARACTERIZAÇÃO ANATÔMICA DE MADEIRAS NATIVAS DO CERRADO COM VISTAS À PRODUÇÃO DE ENERGIA	CERNE	1999	5	26-40
Phillips et al. 1999	Journal article	Phillips N, Oren R, Zimmermann R, Wright SJ.	Temporal patterns of water flux in trees and lianas in a Panamanian moist forest	Trees - Structure and Function	1999	14	116
Preisinger et al. 1999	Report	Preisinger H, Dünisch O, Morais RR de, Richter K, Araujo C da	Comparative studies on morpho-physiological traits of six Amazonian species of 8ellucia and Miconia (Me/astomataceae) and implications for their ecological behaviour	EMBRAPA report	1999
Tobin et al. 1999	Journal article	Tobin MF, Lopez OR, Kursar TA	Responses of Tropical Understory Plants to a Severe Drought: Tolerance and Avoidance of Water Stress	Biotropica	1999	31	570-578
Andrade et al. 1998	Journal article	Andrade JL, Meinzer FC, Goldstein G, Holbrook NM, Cavelier J, Jackson P, Silvera K.	Regulation of water flux throught trunks, branches,and leaves in trees of a lowland tropical forest.	Oecologia	1998	115	463-471
Franco 1998	Journal article	Franco, AC	Seasonal patterns of gas exchange, water relations and growth of Roupala montana, an evergreen savanna species	Plant Ecology	1998	136	69-76
Goldstein et al. 1998	Journal article	Goldstein G, Andrade JL, Meinzer FC, Holbrook NM, Cavelier J, Jackson P, Celis A.	Stem water storage and diurnal patterns of water use in tropical forest canopy trees	Plant, Cell and Environment	1998	21	397-406
Marchiori 1998	Journal article	Marchiori, JNC	Estudo Microscopia Da Madeira De Sete-Capotes, Campomanesia guazumaefolia (Camb.) Berg., Myrtaceae	Ciencia Rural	1998	28
Tyree et al. 1998	Journal article	Tyree MT, Velez V, Dalling JL	Growth dynamics of root and shoot hydraulic conductance in seedlings of five neotropical tree species: scaling to show possible adaptation to different light regimes	Oecologia	1998	114	293-298
Zotz et al. 1998	Journal article	Zotz G, Tyree MT, Patiño S, Carlton MR	Hydraulic architecture and water use of selected species from a lower montane forest in Panama	Trees - Structure and Function	1998	12	302-309
Ewers et al. 1997	Journal article	Ewers FW, Cochard H, Tyree MT.	A survey of root pressures in vines of a tropical lowland forest	Oecologia	1997	110	191-196
Meinzer et al. 1997	Journal article	Meinzer FC, Andrade JL, Goldstein G, Holbrook NM, Cavelier J, Jackson P.	Control of transpiration from the upper canopy of a tropical forest: The role of stomatal, boundary layer and hydraulic architecture components	Plant, Cell and Environment	1997	20	1242-1252
Sobrado 1997	Journal article	Sobrado MA	Embolism vulnerability in drought-deciduous and evergreen species of a tropical dry forest	Acta Oecologica	1997	18	383-391
Zotz et al. 1997a	Journal article	Zotz G, Patiño S, Tyree MT	CO2 gas exchange and the occurrence of CAM in tropical woody hemiepiphytes	Flora	1997	192	143-150
Zotz et al. 1997b	Journal article	Zotz G, Tyree MT, Patiño S.	Hydraulic architecture and water relations of a flood-tolerant tropical tree , Annona glabra	Tree Physiology	1997	17	359-365
Granier et al. 1996	Journal article	Granier A, Huc R, Barigah TS	Transpiration of natural rain forest and its depedence on climatic factors	Agricultural and Forest Meteorology	1996	78	19-29
Sobrado 1996	Journal article	Sobrado MA	Embolism vulnerability of an evergreen tree	Biologia Plantarum	1996	38	297-301
Urias 1996	Journal article	Urias, JCT	Determinación de los índices de calidad de pulpa para papel de 132 maderas latifoliadas	Madera y Bosques	1996	2	29-41
Condit et al. 1995	Journal article	Condit R, Hubbell SP, Foster RB.	Mortality rates of 205 neotropical tree and shrub species and the impact of a severe drought.	Ecological Monographs	1995	65	419-439
Hogan et al. 1995	Journal article	Hogan KP, Smith, AP, Samaniego M.	Gas Exchange in Six Tropical Semi-Deciduous Forest Canopy Tree Species During the Wet and Dry Seasons	Biotropica	1995	27	324-333
McDonald et al. 1995	Journal article	McDonald SS, Williamson GB, Wiemann, MC	Wood Specific Gravity and Anatomy in Heliocarpus appendiculatus (Tiliaceae)	American Journal of Botany	1995	82	855-861	https://figshare.com/articles/Trait_divergence_and_habitat_specialization_in_tropical_floodplain_forests_trees/7727132
Meinzer et al. 1995	Journal article	Meinzer FC, Goldstein G, Jackson P, Holbrook NM, Gutiérrez M V., Cavelier J.	Environmental and physiological regulation of transpiration in tropical forest gap species: the influence of boundary layer and hydraulic properties	Oecologia	1995	101	514-522
Patiño et al. 1995	Journal article	Patiño S, Tyree MT, Herre, EA	Comparison of hydraulic architecture of woody plants of differing phylogeny and growth form with species reference to free-standing and hemi-epiphytic Ficus species from Panama	New Phytologist	1995	129	125-134
Raaimakers et al. 1995	Journal article	Raaimakers D, Boot RGA, Dijkstra P, Pot S.	Photosynthetic rates in relation to leaf phosphorus content in pioneer versus climax tropical rainforest trees	Oecologia	1995	102	120-125
Taquire 1995	MSc thesis	Taquire A	Relación entre la estructura anatómica y las propiedades físico-mecánicas de tres especies forestales procedentes de los altos llanos occidentales de Venezuela. Trabajo de grado. Maestría de Tecnología de Productos Forestales.	MSc thesis, Universidad de Los Andes, Mérida, Venezuela	1995
Terrazas and Wendt 1995	Journal article	Terrazas T, Wendt T.	Systematic wood anatomy of genus Tapirira Aublet (Anacardiaceae)-a numerical approach	Brittonia	1995	47	109-129
Zotz et al. 1995	Journal article	Zotz G, Harris G, Koniger M, Winter K.	High rates of photosynthesis in the tropical pioneer tree, Ficus insipida Willd.	Flora	1995	190	265-272
Borchert 1994	Journal article	Borchert, R	Soil and Stem Water Storage Determine Phenology and Distribution of Tropical Dry Forest Trees.	Ecological Monographs	1994	75	1437-1449
Huc et al. 1994	Journal article	Huc R, Ferhi A, Guehl JM.	Pioneer and late stage tropical rainforest tree species (French Guiana) growing under common conditions differ in leaf gas exchange regulation, carbon isotope discrimination and leaf water potential	Oecologia	1994	99	297-307
Lindorf 1994	Journal article	Lindorf H	Eco-anatomical wood features of species from very dry tropical forest	IAWA Journal	1994	4	361-376
Machado and Tyree 1994	Journal article	Machado J, Tyree T.	Patterns of hydraulic architecture and water relations of two tropical canopy trees with contrasting leaf phenologies : Ochroma pyramidale and Pseudobombax septenatum	Tree Physiology	1994	14	219-240
Paula & da Silva Junior 1994	Journal article	Paula JE, da Silva Junior FG	Anatomia de Madeiras Indigenas Com Vistas A Producao De Energia e Papel	Pesquisa Agropecuária Brasileira	1994
Steege 1994	Journal article	Steege, H	Flooding and drought tolerance in seeds and seedlings of two Mora species segregated along a soil hydrological gradient in the tropical rain forest of Guyana	Oecologia	1994	100	356-367
Wheeler and LaPasha 1994	Journal article	Wheeler EA, LaPasha CA	Woods of the Vitaceae - Fossil and modern	Review of Palaeobotany and Palynology	1994	80	175-207
Wright and Schaick 1994	Journal article	Wright SJ, van Schaik CP.	Light and the Phenology of Tropical Trees	The American Naturalist	1994	143	192-199
Zotz and Winter 1994	Journal article	Zotz G, Winter K.	Photosynthesis of a Tropical Canopy Tree, Ceiba-Pentandra, in a Lowland Forest in Panama	Tree Physiology	1994	14	1291-1301
Zotz et al. 1994	Journal article	Zotz G, Tyree MT, Cochard H	Hydraulic architecture, water relations and vulnerability to cavitation of Clusia uvitana Pittier: a C3‐CAM tropical hemiepiphyte	New Phytologist	1994	127	287-295
Meinzer et al. 1993	Journal article	Meinzer FC, GOLDSTEIN G, HOLBROOK NM, Jackson P, CAVELIER J.	Stomatal and environmental control of transpiration in a lowland tropical forest tree	Plant, Cell and Environment	1993	16	429-436
Paula 1993	Journal article	Paula, JE	Madeiras Da Caatinga Uteis Para Producao de Energia	Pesquisa Agropecuária Brasileira	1993	28	153-165
Sobrado 1993	Journal article	Sobrado MA	Trade-off between water transport efficiency and leaf life-span in a tropical dry forest	Oecologia	1993	96	19-23
Granier et al. 1992	Journal article	Granier A, Huc R, Colin F.	Transpiration and stomatal conductance of 2 rainforest species growing in plantations (Simarouba amara and Goupia glabra) in French-Guyana.	Annals of Forest Science	1992	49	17-24
Mulkey et al. 1992	Journal article	Mulkey SS,Smith AP, Wright SJ, Machado JL, Dudley R	Contrasting leaf phenotypes control seasonal variation in water loss in a tropical forest shrub	Proceedings of the National Academy of Sciences of the United States of America	1992	89	9084-9088
Wright et al. 1992	Journal article	Wright SJ, Machado JL, Mulkey SS, Smith AP	Drought acclimation among tropical forest shrubs (Psychotria, Rubiaceae)	Oecologia	1992	89	457-463
Alexandre 1991	Journal article	Alexandre, DY	Comportement hydrique au cours de la saison seche et place dans la succession de trois arbres guyanais: Trema micrantha, Goupia glabra et Eperua grandiflora	Annales des Sciences Forestieres	1991	48	101-112
Gasson and Dobbins 1991	Journal article	Gasson P, Dobbins DR	Wood Anatomy of the Bignoniaceae, with a Comparison of Trees and Lianas	IAWA Journal	1991	12	389-417
Mulkey et al. 1991	Journal article	Mulkey SS, Wright SJ, Smith AP	Drought Accilmation of an Understory Shrub (Psychotria limonensis; Rubiaceae) in a Seasonally Dry Tropical Forest in Panama	American Journal of Botany	1991	78	579-587
Tyree et al. 1991	Journal article	Tyree MT, Snyderman DA, Wilmot TR, Machado J-L.	Water Relations and Hydraulic Architecture of a Tropical Tree (Schefflera morototoni) : Data, Models, and a Comparison with Two Temperate Species (Acer saccharum and Thuja occidentalis)	Plant Physiology	1991	96	1105-1113
Gartner et al. 1990	Journal article	Gartner BL, Bullock SH, Mooney HA, Brown VB, Whitbeck JL.	Water Transport Properties of Vine and Tree Stems in a Tropical Deciduous Forest	American Journal of Botany	1990	77	742-749
Greaves and McCarter 1990	Book	Greaves A, McCarter PS	Cordia alliodora: a promising tree for tropical agroforestry	Oxford Forestry Institute, University of Oxford	1990
Roberts et al. 1990	Journal article	Roberts J, Cabral OMR, Aguiar LF De.	Stomatal and Boundary-Layer Conductances in an Amazonian terra Firme Rain Forest	Journal of Applied Ecology	1990	27	336-353
Wright and Cornejo 1990	Journal article	Wright SJ, Cornejo FH.	Seasonal drought and leaf fall in a tropical forest	Ecology	1990	71	1165-1175
Goldstein et al. 1989	Journal article	Goldstein G, Rada, F, Rundel, P, Azocar A, Orozco A	Gas exchange and water relations of evergreen and deciduous tropical savanna trees	Annals of Forest Science	1989	48	448-453
Paula and Alves 1989	Journal article	Paula JE, Alves JLH	Estrutura Anatomica de Madeira Indigenas Para Producao de Energia e Papel	PAB	1989	24	1461-1471
Sperry et al. 1988	Journal article	Sperry JS, Tyree MTT, Donnelly JR.	Vulnerability of xylem to embolism in a mangrove vs an inland species of Rhizophoraceae	Physiologia Plantarum	1988	74	276-283
Barajas-Morales 1987	Journal article	Barajas-Morales, J	Wood specific gravity in species from two tropical forests in Mexico	IAWA Journal	1987	8	143-148
Marchiori 1987	Journal article	Marchiori, JNC	Anatomia Descriptiva Da Madeira De Myrceugenia myrtoides Berg.	Cienca e Natura	1987	9	113-120
Barajas-Morales 1985	Journal article	Barajas-Morales, J	Wood Structural Differences between Trees of Two Tropical Forests in Mexico	IAWA Journal	1985	4	355-364
Marchiori 1985	Journal article	Marchiori, JNC	ESTUDO ANATOMICO DA MADEIRA DE GRAPIAPUNHA-DO-BANHADO, Lonchocarpus nitidus (VOGEL) BENTHAM	Cienca e Natura	1985	7	119-127
Lawton 1984	Journal article	Lawton RO	Ecological constraints on wood density in a tropical montane rain forest	American Journal of Botany	1984	71	261-267
Détienne et al. 1983	Journal article	Détienne P, Loureiro AA, Jacquet P	Estudo Anatomico do lenho da familia Bombaceae da America	Acta Amazonica	1983	13	831-867
Marchiori 1982	Journal article	Marchiori, JNC	A ESTRUTURA DO XI LEMA SECUNDAR 10 DE Mimosa daleoides Benth. (LEGUMINOSAE MIMOSOIDEAE).	Cienca e Natura	1982	4	107-113
USDA, 1982, Wood anatomy of the neo-tropical sapotaceae: Pouteria	Report	USDA	Wood anatomy of the neotropical Sapotaceae: Pouteria	USDA report	1982
Morales 1981	Journal article	Morales, JB	Description and notes on the wood anatomy of Boraginaceae from Western Mexico	IAWA Journal	1981	2	2-3
USDA, 1981, Wood anatomy of the neo-tropical sapotaceae: Manilkara	Report	USDA	Wood anatomy of the neotropical Sapotaceae: Manilkara	USDA report	1981
Paula 1980	Journal article	Paula, JE	Madeiras que produzem álcool, coque e carvão	Atualidades do Conselho Nacional do Petróleo	1980	12	31-45
Fetcher 1979	Journal article	Fetcher, N	Water relations of five tropical tree species on Barro Colorado Island, Panama.	Oecologia	1979	40	229-233
Chimelo 1978, MSc Thesis	MSc thesis	Chimelo			1978
Paula 1977	Journal article	Paula, JE	Anatomia de madeiras da Amazonia com vistas a polpa e papel	Acta Amazonica	1977	7	273-288
Marques et al. 2007	Journal article	Marques PA, Araújo GUC, Barros CF, Callado CH	Anatomia do lenho de tres espécies de Eugenia L. (Myrtaceae) de mata e restinga	Revista Brasileira de Biosciencias	5	801-803
Goudzwaard	Database	Goudzwaard, L	Tree factsheet Carapa guianensis	Wagening University - Forest Ecology and Forest Management Group
Richter FAO Report on a Wood Testing Programme	Report	Richter, HG	Report on a wood testing programme carried out for UNDP/SF project 234, inventory and forest demonstrations Panama	Report prepared for the Food and Agriculture Organization of the United Nations

## Sheet: Sites
Site	Lat	Lon	MAP	MAT	VPD	Country	State / Province	Description
AC_AB	-10.89	-69.58	1608	24.7823	2.48107	Brazil	Acre	Assis Brasil
AC_F	-8.16	-70.35	2219	25.0653	2.73887	Brazil	Acre	Feijo
AC_I	-7.86	-70.68	2264	24.8773	2.7252	Brazil	Acre	Ortet
AC_S	-9.07	-68.66	2119	24.837	2.73307	Brazil	Acre	Sena Madureira
Ajapi	-24	-47.5333	1930	17.7583	1.74233	Brazil	Sao Paulo
Allpahuayo-Mishana	-3.941	-73.44	2662	26.127	2.86073	Peru
Aquidauana	-20.4704	-55.7881	1451	24.2973	2.23623	Brazil	Mato Grosso
BCI	9.15	-79.85	2394	26.4273	2.89467	Panama		Barro Colorado Island
BILC	-5.925	-35.1631	1406	25.8107	2.66262	Brazil	Rio Grande do Norte	Barreira do Inferno Launch Center
Carache	9.61669	-70.2	879	18.7457	1.73427	Venezuela	Trujillo	Carache
Caxiuana	-1.72428	-51.4938	2219	26.0893	2.87733	Brazil	Para	Caxiuana
Cayenne	4.92068	-52.3143	2874	26.0515	2.82701	French Guiana		Cayenne
Chamela	19.5073	-104.988	1144	24.703	2.33637	Mexico	Jalisco	Chamela
Charallave - Valle Morin	10.2141	-66.8875	1199	23.0073	2.1021	Venezuela	Miranda	Charallave - Valle Morin
Ciudad del Saber	9.01389	-79.5833	2450	26.6723	2.8601	Panama		Ciudad del Saber, Clayton, Panama
Concepcion	-16.1373	-62.0364	1177	24.4627	2.27193	Bolivia	Santa Cruz	Conception
Corpochivor	5.08082	-73.36	1890	18.1357	1.61483	Colombia	Boyaca
Curu	-3.793	-39.27	833	26.6093	2.61317	Brazil	Ceara
CUZ‐03	-12.5344	-69.0539	2052	25.3853	2.5627	Peru
DES2	23.0815	-109.662	313	23.2157	2.00787	Mexico		Camino Cabe Este
Ducke - EMBRAPA - plateau	-2.96158	-59.9231	2300	26.4667	2.86767	Brazil	Amazonas	Reserva Florestal Adolpho Ducke and EMBRAPA research station, Manaus
Ducke - EMBRAPA - valley	-2.96158	-59.9231	2300	26.4667	2.86767	Brazil	Amazonas	Reserva Florestal Adolpho Ducke and EMBRAPA research station, Manaus
EEFH	10.718	-85.594	1633	26.6047	2.6769	Costa Rica		Estacion Experimental Florestal Horizontes
ESP‐01	-13.1751	-71.5948	456	12.0857	0.986533	Peru
Estadual Acarai	-26.266	-48.5612	1855	20.725	2.03793	Brazil	Santa Catarina	Estadual Acarai
Fortuna	8.43	-82.14	3188	25.7613	2.77973	Panama		Fortuna Watershed
GES	-21.4	-41.0667	1034	23.424	2.312	Brazil	Rio de Janeiro	Guaxindiba Ecological Station
Gigante	9.12734	-79.8606	2394	26.4273	2.89467	Panama		Gigante peninsula
Hacienda La Pacifica	10.4679	-85.1249	1937	26.808	2.7951	Costa Rica	Guanacaste	Hacienda La Pacifica
Hatillo	10.2881	-85.7128	1799	27.048	2.7421	Costa Rica	Guanacaste	Hatillo
HEV	-3.9918	-79.159	1141	13.8943	1.29987	Equador		Loja
IBGE	-15.9486	-47.8787	1516	20.438	1.78603	Brazil	Brasilia	Instituto Brasileiro de Geografia e Estatistica
Igarapé-Açu	-1.14639	-47.5608	2471	26.22	2.80317	Brazil	Para	Igarapé-Açu
Iguazu	-25.5174	-54.0295	1782	19.7757	1.8022	Brazil	Parana	Parque Nacional Iguazu
Ilha Grande	-23.1655	-44.2014	1606	20.5819	1.99476	Brazil	Rio de Janeiro	Ilha Grande
Ipaba	-19.3956	-42.3943	1207	23.4573	2.21503	Brazil	Minas Gerais
Itatiaia	-22.41	-44.61	2052	13.2293	1.2177	Brazil	Rio de Janeiro	Itatiaia
Itatinga	-23.047	-48.5516	1294	18.895	1.67893	Brazil	Sao Paulo	Itatinga
Itirapina	-22.2167	-47.8833	1351	19.8643	1.75833	Brazil	Sao Paulo
JEN‐11	-4.8781	-73.6295	2581	26.3797	2.8726	Peru
JEN‐12	-4.899	-73.6276	2581	26.3797	2.8726	Peru
La Chonta	-15.7832	-62.9162	1133	25.4387	2.40417	Bolivia	Santa Cruz	La Chonta
La Selva	10.4301	-84.0072	3704	25.967	2.84693	Costa Rica	Heredia	La Selva
Laguna La Catalana - La Mancha	19.2846	-96.2833	1221	24.9545	2.55042	Mexico	Veracruz	Laguna La Catalana - Laguna La Mancha
Los Tuxtlas	18.55	-95.0901	2299	23.7457	2.2845	Mexico	Veracruz	Los Tuxtlas / TRF1 in Olson et al. 2018
Mabura Hill	5.28391	-58.6333	2436	26.272	2.74287	Guyana		Mabura Hill
Mamirauá	-2.84972	-64.9168	3243	26.7557	2.98193	Brazil	Amazonas	Mamirauá
Mamo	10.5892	-67.0288	828	26.6574	2.64894	Venezuela	Vargas
Mana dulce	4.35193	-74.6511	1969	26.372	2.45327	Colombia	Cundinamarca	Mana Dulce Ecotourism Park
Manaus ZF-2	-2.59138	-60.2151	2352	26.4403	2.8785	Brazil	Amazonas	Manaus ZF-2
Mata Seca	-14.8558	-43.9978	821	24.205	1.99317	Brazil	Minas Gerais	Parque Estadual Mata Seca
Mataraca	-6.54715	-35.0615	1608	25.6407	2.59503	Brazil	Paraíba
Monteverde	10.3174	-84.7935	2460	18.7563	1.8369	Costa Rica	Puntarenas	Monteverde
MT_A	-15.05	-58.29	1651	23.6243	2.21763	Brazil	Mato Grosso	Aracatuba
MT_C	-9.86	-58.41	1887	25.332	2.56587	Brazil	Mato Grosso	Cotriguacu
MT_IT	-11.06	-55.28	1927	25.7723	2.5013	Brazil	Mato Grosso	Itauba
MT_VB	-12.97	-60.11	1961	23.5663	2.33167	Brazil	Mato Grosso	Villa Bela
Nouragues	4.08831	-52.6801	3145	24.9673	2.67807	French Guiana	Saint-Elie	Station de Reserche de Nouragues
Nova Maringá	-13.0212	-57.0693	2108	24.464	2.3879	Brazil	Mato Grosso	Nova Maringá
Nova Xavantina	-14.846	-52.1437	1549	24.918	2.2997	Brazil	Mato Grosso	Nova Xavantina
Palmeira da Serra	-22.8139	-48.7342	1276	19.855	1.76127	Brazil	Sao Paulo	Palmeira da Serra
Palo Verde	10.3835	-85.3344	1839	27.247	2.8281	Costa Rica	Guanacaste	Palo Verde National Park
Paracou	5.27528	-52.9237	2796	25.742	2.8114	French Guiana		Paracou Field Station
Pedraza La Vieja	7.92598	-71.0606	1744	26.96	2.5519	Venezuela	Barinas	Pedraza La Vieja
PEPCVdry	-20.5856	-40.4107	1177	23.4567	2.36167	Brazil	Espirito Santo	PEPCV dry site
PEPCVint	-20.5856	-40.4107	1177	23.4567	2.36167	Brazil	Espirito Santo	PEPCV intermediate site
PEPCVwet	-20.5856	-40.4107	1177	23.4567	2.36167	Brazil	Espirito Santo	PEPCV wet site
PEPF	-18.8281	-48.1676	1511	22.3517	1.93693	Brazil	Minas Gerais
PESC	-14.4485	-39.0933	2005	23.5733	2.44813	Brazil	Bahia	Serra do Conduru State Park
Piste de St Elie	4.82524	-53.2742	2783	25.2627	2.73737	French Guiana		Piste de Saint-Elie
Pizarro	-24.1172	-64.0783	844	21.4757	1.66707	Argentina	Salta	Parc Nacional Pizarro
PNM	8.99362	-79.5463	2169	26.9364	2.88083	Panama		Parque Natural Metropolitano
PNS	9.07433	-79.6599	2408	26.3227	2.8399	Panama		Parque Nacional Soberania
PNSL	9.2503	-79.986	2501	26.2027	2.89213	Panama		Parque Nacional San Lorenzo
Riachao	-7.37496	-46.625	1333	24.9227	2.31283	Brazil	Maranhão	Riachao
Rio Capim	-4.1488	-46.4165	1483	26.0813	2.6458	Brazil	Maranhão	Rio Capim
RioVerde	-17.786	-50.9641	1663	22.261	1.92933	Brazil	Goiás	Rio Verde Brasil
RO_A	-9.91	-63.04	2156	25.4823	2.70573	Brazil	Rondonia	Ariquemenes
RO_C	-8.76	-63.9	2325	26.04	2.81873	Brazil	Rondonia	Calama
RO_CM	-12.45	-64.23	1550	26.2177	2.64673	Brazil	Rondonia	Costa Marques
RO_J	-10.44	-62.47	2050	24.9687	2.63547	Brazil	Rondonia	Jaru
RO_JP	-10.89	-61.95	2147	24.7913	2.60057	Brazil	Rondonia	Jiparana
RO_OP	-10.75	-62.22	2007	24.54	2.57677	Brazil	Rondonia	Ouro Preto
RO_PB	-11.67	-61.19	1889	24.973	2.57053	Brazil	Rondonia	Pimenta Bueno
San Carlos de Rio Negro	1.95715	-67.0635	3396	26.2937	2.95647	Venezuela	Amazonas	San Carlos de Rio Negro
Santa Rosa	10.8382	-85.7058	1662	26.018	2.6003	Costa Rica	Guanacaste	Santa Rosa National Park
São João do Cariri	-7.43827	-36.4943	418	23.0447	2.23103	Brazil	Paraiba	São João do Cariri
Sardinilla	9.30053	-79.6331	2671	26.1107	2.83723	Panama		Sardinilla
Serra Branca	-7.53132	-36.7241	544	22.9137	2.1863	Brazil	Paraiba	Serra Branca
Serra da Mantiqueira	-22.6971	-45.4214	1908	12.7903	1.2366	Brazil	Sao Paulo	Serra da Mantiqueira
Serra das Almas	-5.13899	-40.9155	956	23.548	2.03267	Brazil	Ceara	Reserva Natural Serra das Almas
SerraJiboia	-12.8995	-39.4835	928	21.3393	2.23557	Brazil	Bahia
Sinop	-11.4208	-55.3306	1841	25.0827	2.4501	Brazil	Mato Grosso	Sinop
SPD‐01	-13.0475	-71.5423	1654	18.6987	1.60127	Peru
SPD‐02	-13.0491	-71.5365	1937	19.5153	1.69513	Peru
SUC‐01	-3.2519	-72.9078	3141	26.3323	2.87607	Peru
SUC‐05	-3.2558	-72.8942	3141	26.3323	2.87607	Peru
TAM‐05	-12.8309	-69.2705	2433	25.2463	2.55027	Peru
TAM‐06	-12.8385	-69.296	2537	25.2437	2.5486	Peru
TAM‐09	-12.8309	-69.2843	2433	25.2463	2.55027	Peru
Tapajos	-2.92003	-54.9938	1860	25.457	2.8177	Brazil	Para	Tapajos
Taruma-Mirim	-2.6783	-60.1978	2339	26.4243	2.8741	Brazil	Amazonas	Taruma–mirim Rural Settlement Project
TDF2	-7.47083	-36.8975	623	22.0657	2.10923	Brazil	Paraiba	Tropical dry forest 2
Tehuacan	18.2515	-97.4335	538	18.142	1.2548	Mexico	Puebla	Tehuacan valley
TRU‐01	-13.1136	-71.6069	514	12.5657	1.031	Peru
TRU‐03	-13.1097	-71.5995	514	12.5657	1.031	Peru
TRU‐08	-13.0702	-71.5559	1654	18.6987	1.60127	Peru
TSA2	-22.9145	-48.5032	1316	18.9563	1.6872	Brazil	Sao Paulo
Uatuma	-1.20741	-59.4519	2297	26.5023	2.8219	Brazil	Amazonas	Reserva Biologica de Uatuma
WAQ‐01	-13.1908	-71.5874	456	12.0857	0.986533	Peru
