# Supplementary material for: Wood allocation trade‐offs between fiber wall, fiber lumen, and axial parenchyma drive drought resistance in neotropical trees
Source: Plant Cell Environ. 2020 Feb 3;43(4):965–80. doi: 10.1111/pce.13687 (PMC7155043; doi:10.1111/pce.13687)
Supplement: Supplementary file 3 — Appendix S3: Supporting Information [file PCE-43-965-s003.xlsx]

## Sheet: Sheet1
ID	Genus and species name	Genus name	species name	Xylem water potential of 50% loss of hydraulic conductance	Minimum observed leaf water potential	Minimum observed terminal branch water potential	Wood density	Mean longest continuous vessel	Maximum sapwood area specific hydraulic conductivity	Sapwood capacitance	Maximum leaf area specific photosynthesis	Maximum leaf area specific stomatal conductance	Average vessel diameter	Vessel density	Vessel wall thickness	Diameter fiber	Diameter fiber lumen	Fiber wall thickness	Fiber fraction	Fiber lumen fraction	Fiber wall fraction	Vessel fraction	Vessel lumen fraction	Vessel wall fraction	Parenchyma fraction	Ray parenchyma fraction	Axial parenchyma fraction	Daily tanspiration wet season	Drought induced mortality calculated	Water deficit affiliation	WDA class	Baseline mortality	Mean stem growth rate	Max stem growth rate	Wood fiber density	Wood parenchyma density	Wood axial parenchyma density	P50 : wood density	Safety Margin
…	…	…	…	-Mpa	MPa	MPa	g cm-3	cm	kg m-1 s-1 Mpa-1	kg m-3 Mpa-1	umol m-2 s-1	mol m-2 s-1	um	# mm-2	um	um	um	um	%	%	%	%	%	%	%	%	%	kg dm-2 d-1	(mort drought - mort non drought)	mm	…	% yr-1	cm yr-1	cm yr-1	g cm-3	g cm-3	g cm-3	-MPa g-1 cm-3	MPa
ID	Genus_species	Genus	species	P50	LWP_min	SWP_TB_min	Wd	MLV	Ks_max	Capacitance	Amax	gs_max	Da	VD	VWT	Df	Dfl	Fwt	Ff	Flf	Fwf	Vf	Vlf	Vwf	Plf	Plf_r	Plf_a	Tw	Drought induced mortality calculated	WDA	WDAaf	Mort	MeangrD	MaxgrD	Fdensity	Pdensity	Padensity	P50wd	P50swp
1	Abarema adenophora	Abarema	adenophora				0.6905																							0	Wet taxa
2	Abarema auriculata	Abarema	auriculata																											-1.5	Wet taxa
3	Abarema barbouriana	Abarema	barbouriana																											-118	Wet taxa
4	Abarema curvicarpa	Abarema	curvicarpa		-2.54																										Wet taxa
5	Abarema jupunba	Abarema	jupunba				0.58429						165	3.5																-157	Wet taxa	0.224064	0.373593	1.1515
6	Abarema laeta	Abarema	laeta																											-287	Dry taxa
7	Abarema mataybifolia	Abarema	mataybifolia				0.516																						-8.6		Wet taxa			0.327024
8	Abuta grandifolia	Abuta	grandifolia				0.45																							-243	Dry taxa
9	Abutilon stenopetalum	Abutilon	stenopetalum										62	61																	Dry taxa
10	Acacia articulata	Acacia	articulata										166	9																	Dry taxa
11	Acacia bilimekii	Acacia	bilimekii										180	6		12	4	4													Dry taxa
12	Acacia bonariensis	Acacia	bonariensis				0.6985				8.76	0.169	225	2.86					42.1			11.8			46.1						Dry taxa					0.322009
13	Acacia cookii	Acacia	cookii																											-276	Dry taxa
14	Acacia farnesiana	Acacia	farnesiana										25.799	66.95		13	3	5	59	3.14201	55.858	9.95484			31.0452						Dry taxa
15	Acacia glomerosa	Acacia	glomerosa										164	5		13.2	3.3	4.95	61.97	3.87312	58.0969	4.7			33.33	20	13.33				Wet taxa
16	Acacia macbridei	Acacia	macbridei				0.749																								Dry taxa
17	Acacia mangium	Acacia	mangium										146.836	7.66667														17.4			Dry taxa
18	Acacia melanoxylon	Acacia	melanoxylon				0.5676									21	13	4													Dry taxa
19	Acacia subangulata	Acacia	subangulata										155	16		13	7	3													Dry taxa
20	Acacia tortuosa	Acacia	tortuosa										113	31																	Dry taxa
21	Acalypha diversifolia	Acalypha	diversifolia																										1.58		Dry taxa
22	Acalypha macrostachya	Acalypha	macrostachya																										-3.75		Dry taxa
23	Achatocarpus gracilis	Achatocarpus	gracilis										35.23	110.31																	Dry taxa
24	Acinodendron pohlianum	Acinodendron	pohlianum	3.1	-1.775		0.546667		4.73	109.582		0.19214	96.4873	13.0613	5.82726	20.2045	9.146	5.52925	59.1623	18.492	40.6702	18.2687	14.6836	3.58517	22.569	18.1113	4.45774				Dry taxa				0.222331	0.123377	0.024369	5.84906	2.12506
25	Acioa edulis	Acioa	edulis				0.82						233.8	2.5		33.3524	2.7906	15.2809													Wet taxa
26	Acosmium cardenasii	Acosmium	cardenasii	6.2	-3.3		0.51	99	1.17694																					-625	Dry taxa							12.1569	3.93429
27	Acosmium dasycarpum	Acosmium	dasycarpum				0.725						78.9	16		18.1	5.9	6.1		11											Wet taxa
28	Acosmium lentiscifolium	Acosmium	lentiscifolium				0.763																								Dry taxa
29	Acosmium nitens	Acosmium	nitens				0.71276																								Wet taxa
30	Acosmium panamense	Acosmium	panamense				0.805									17	9	4													Dry taxa
31	Acosmium subelegans	Acosmium	subelegans										90.2137	28.5646				5.62555													Dry taxa
32	Acrocomia aculeata	Acrocomia	aculeata				0.66																								Dry taxa
33	Actinostemon concepcionis	Actinostemon	concepcionis		-3.3		0.71	61.3	0.553429																						Dry taxa
34	Actinostemon klotzschii	Actinostemon	klotzschii										20	100																	Wet taxa
35	Adelia brandegeei	Adelia	brandegeei										61.644	36.58																	Dry taxa
36	Adelia triloba	Adelia	triloba				0.54336																						-0.875		Dry taxa
37	Adenocalymma schomburgkii	Adenocalymma	schomburgkii				0.64																								Wet taxa
38	Adiscanthus fusciflorus	Adiscanthus	fusciflorus	1.08			0.82																								Wet taxa							1.31707
39	Aegiphila bogotensis	Aegiphila	bogotensis				0.425																								Dry taxa
40	Aegiphila integrifolia	Aegiphila	integrifolia				0.86																							-105	Wet taxa
41	Aegiphila lhotzkiana	Aegiphila	lhotzkiana		-1.04		0.49		6.17																						Dry taxa
42	Aegiphila panamensis	Aegiphila	panamensis																										1.245		Dry taxa
43	Aegiphila sellowiana	Aegiphila	sellowiana		-1.33		0.41		13.78																						Dry taxa
44	Aegiphila ulei	Aegiphila	ulei																											0	Wet taxa
45	Afzelia bipindensis	Afzelia	bipindensis				0.7						195	3		24.2	11	6.6	51	10.5372	40.4628	12			37	15	22								0.28324	0.259	0.154
46	Afzelia quanzensis	Afzelia	quanzensis				0.715						160	2		26.8	16	5.4	55	19.6035	35.3965	12			33	15	18								0.253085	0.23595	0.1287
47	Agarista eucalyptoides	Agarista	eucalyptoides																												Wet taxa
48	Agonandra brasiliensis	Agonandra	brasiliensis				0.81775																							-309	Dry taxa
49	Agonandra excelsa	Agonandra	excelsa																												Wet taxa
50	Agonandra macrocarpa	Agonandra	macrocarpa				0.816																								Dry taxa
51	Agonandra peruviana	Agonandra	peruviana																											-1	Wet taxa
52	Agonandra racemosa	Agonandra	racemosa										58.4721	29.5103																	Dry taxa
53	Agonandra silvatica	Agonandra	silvatica				0.83025																							-40	Wet taxa		0.125411	0.452594
54	Agouticarpa isernii	Agouticarpa	isernii																											0	Wet taxa
55	Aiouea grandifolia	Aiouea	grandifolia																											-99	Wet taxa		0.212581	0.755405
56	Aiouea guianensis	Aiouea	guianensis																										0		Wet taxa
57	Aiouea saligna	Aiouea	saligna																												Wet taxa
58	Albizia adinocephala	Albizia	adinocephala				0.39																								Dry taxa
59	Albizia carbonaria	Albizia	carbonaria				0.511																								Dry taxa
60	Albizia guachapele	Albizia	guachapele		-1.8	-0.8	0.528																								Dry taxa
61	Albizia niopoides	Albizia	niopoides				0.523933																							-228	Dry taxa
62	Albizia pedicellaris	Albizia	pedicellaris		-1.73		0.501534																							-96	Wet taxa		0.505852	2.00719
63	Albizia pistaciifolia	Albizia	pistaciifolia				0.45						94	9																	Dry taxa
64	Albizia saman	Albizia	saman		-2.44333	-2.4	0.526125		3.35	89.6325			123.19	16.935		17.4	11	3.2	53	21.1818	31.8182	12			35	13	22	11.52		-462	Dry taxa				0.167404	0.184144	0.115748
65	Alchornea anamariae	Alchornea	anamariae								6.3																				Wet taxa
66	Alchornea bogotensis	Alchornea	bogotensis				0.42																								Wet taxa
67	Alchornea costaricensis	Alchornea	costaricensis				0.30144																						1.52		Dry taxa
68	Alchornea discolor	Alchornea	discolor				0.505																							-367	Dry taxa
69	Alchornea glandulosa	Alchornea	glandulosa				0.457087												54.94			10.2205			34.8395					-155	Wet taxa		0.277091	0.966439		0.159247
70	Alchornea grandiflora	Alchornea	grandiflora				0.39																								Wet taxa
71	Alchornea latifolia	Alchornea	latifolia				0.418167						202	2	3.8			4.6					6.40948	0.49137						-198	Wet taxa
72	Alchornea triplinervia	Alchornea	triplinervia				0.450833		3.74202		9.5		155.9	8.33333				6.01681	68.1083	31.81	26.27	11.249			20.6428	18.08	6.32			-57	Wet taxa		0.49456	1.67918	0.118434	0.0930644	0.0284927
73	Alchorneopsis floribunda	Alchorneopsis	floribunda				0.38971																							-10	Wet taxa		0.296868	0.989393
74	Aldina insignis	Aldina	insignis				0.71463						274	1																	Wet taxa
75	Aldina latifolia	Aldina	latifolia				0.74												30.3582			11.4418			58.2											0.43068
76	Aldina petiolulata	Aldina	petiolulata										189	2																	Wet taxa
77	Alexa grandiflora	Alexa	grandiflora				0.633846									24.5	16	4.25													Wet taxa
78	Alibertia claviflora	Alibertia	claviflora																											-93	Wet taxa
79	Alibertia curviflora	Alibertia	curviflora				0.73																							-216	Dry taxa
80	Alibertia edulis	Alibertia	edulis				0.7375		0.813396	98																			13.0433	-633	Dry taxa
81	Allamanda blanchetii	Allamanda	blanchetii										51.41	111.2																	Dry taxa
82	Allantoma decandra	Allantoma	decandra				0.568						146.85	5	6.37	25.59	13.13	6.23					8.46853	1.53312						-8	Wet taxa
83	Allantoma integrifolia	Allantoma	integrifolia				0.534573						37.9753	78.0695																	Wet taxa
84	Allantoma pluriflora	Allantoma	pluriflora				0.56																							-23	Wet taxa
85	Allophylus amazonicus	Allophylus	amazonicus				0.55																							-46	Wet taxa
86	Allophylus angustatus	Allophylus	angustatus																												Wet taxa
87	Allophylus camptostachys	Allophylus	camptostachys																											-183	Wet taxa
88	Allophylus divaricatus	Allophylus	divaricatus																											-66	Wet taxa
89	Allophylus edulis	Allophylus	edulis				0.6507																								Dry taxa
90	Allophylus floribundus	Allophylus	floribundus				0.39																							-47	Wet taxa
91	Allophylus glabratus	Allophylus	glabratus																											-182	Wet taxa
92	Allophylus loretensis	Allophylus	loretensis																											-185	Wet taxa		0.0879889	0.369673
93	Allophylus peruvianus	Allophylus	peruvianus				0.39																								Wet taxa
94	Allophylus pilosus	Allophylus	pilosus				0.53																							-58	Wet taxa
95	Allophylus psilospermus	Allophylus	psilospermus																									8.5	-0.14		Dry taxa
96	Allophylus punctatus	Allophylus	punctatus																											-61	Wet taxa
97	Allophylus racemosus	Allophylus	racemosus				0.504																								Dry taxa
98	Allophylus scrobiculatus	Allophylus	scrobiculatus				0.46																							-207	Dry taxa		0.331646	0.97934
99	Alnus acuminata	Alnus	acuminata				0.386597									32	20	6													Dry taxa
100	Alseis blackiana	Alseis	blackiana	3.52969	-1.15698		0.553525	67.6348	7.28286		8.95864	0.08192																6.6	0.33	-104	Wet taxa		0.238661	0.675661				6.37676	2.73533
101	Alseis eggersii	Alseis	eggersii																											-228	Dry taxa
102	Alseis floribunda	Alseis	floribunda				0.81												53.4			10.3213			36.2787						Wet taxa					0.293857
103	Alseis labatioides	Alseis	labatioides				0.468						60	84																-3	Wet taxa
104	Alseis lugonis	Alseis	lugonis																											0	Wet taxa
105	Alseis microcarpa	Alseis	microcarpa																											-22	Wet taxa
106	Alseis mutisii	Alseis	mutisii				0.597																								Dry taxa
107	Alseis pickelii	Alseis	pickelii										36.77	102.535	4.15	23.92	12.445	5.735					10.8798	5.45372							Dry taxa
108	Alseis yucatanensis	Alseis	yucatanensis				0.58									23	13	5												-233	Dry taxa
109	Alsophila cuspidata	Alsophila	cuspidata																											-37	Wet taxa
110	Alstonia congensis	Alstonia	congensis				0.39						126.5	4.5		30.6	20	5.3	62	26.4855	35.5145	10			28	20	8								0.138506	0.1092	0.0312
111	Alvaradoa amorphoides	Alvaradoa	amorphoides	5.40375	-4.2		0.59905		4.8				74.5	47																	Dry taxa							9.02946	2.52387
112	Alzatea verticillata	Alzatea	verticillata								9.1																				Wet taxa
113	Amaioua corymbosa	Amaioua	corymbosa								5.2	0.0962	78	25															0.88	-81	Wet taxa		0.171724	0.817824
114	Amaioua guianensis	Amaioua	guianensis				0.647						62	52															1.53921	-370	Dry taxa	1.93193	0.0794647	0.313336
115	Amanoa guianensis	Amanoa	guianensis				0.843113																							0	Wet taxa
116	Amanoa oblongifolia	Amanoa	oblongifolia				0.6735						105	8					39.4303			12.4697			48.1					-2	Wet taxa		0.102244	0.297636		0.323954
117	Ambelania acida	Ambelania	acida				0.536388																						8.6		Wet taxa	0.340042	0.0685218	0.299012
118	Ambelania occidentalis	Ambelania	occidentalis				0.561																							0	Wet taxa
119	Amburana acreana	Amburana	acreana										225.3	1.9		29.8317	20.5589	4.6364													Wet taxa
120	Amburana cearensis	Amburana	cearensis	2.42			0.478656						134.915	10.005																-469	Dry taxa		0.383309	1.46699				4.95574
121	Ampelocera edentula	Ampelocera	edentula				0.6896				7.8																			-90	Wet taxa	1.38532	0.227681	0.862277
122	Ampelocera hottlei	Ampelocera	hottlei				0.64									15	9	3												-229	Dry taxa
123	Ampelocera longissima	Ampelocera	longissima				0.749																							0	Wet taxa
124	Ampelocera ruizii	Ampelocera	ruizii		-1.3		0.604074	94.8	3.60612		9.86	0.294	249.3	2.21667																-552	Dry taxa		0.518286	2.20978
125	Ampelozizyphus amazonicus	Ampelozizyphus	amazonicus				0.64																								Wet taxa
126	Amphimas pterocarpoides	Amphimas	pterocarpoides				0.74						255	1		26	12	7	34	7.2426	26.7574	6			60	22	38								0.198005	0.444	0.2812
127	Amphipterygium adstringens	Amphipterygium	adstringens	0.96	-0.62		0.48	103	5.36				56.5541	106.04	3.13608								26.6371	6.23604							Dry taxa							2	0.534321
128	Amphirrhox longifolia	Amphirrhox	longifolia	2.28	-2.12		0.68775												32.8732			11.7268			55.4				1.01		Wet taxa		0.0347287	0.190491		0.381013		3.31516	0.824451
129	Amphyrrhox longifolia	Amphyrrhox	longifolia	2.28	-1.93								21.2984	100.51																	Wet taxa								0.954901
130	Amyris macrocarpa	Amyris	macrocarpa																											0	Wet taxa
131	Amyris sylvatica	Amyris	sylvatica				0.968																								Dry taxa
132	Anacardium excelsum	Anacardium	excelsum	1.215	-1.17333	-0.695	0.378741	48.7	2.91946	382.6	9.61	0.185638	152.717	11.4048		41	31	3.4225	49	28.0125	20.9875	10.6092			40.3908			16.4087	-1.88	-408	Dry taxa				0.0794883	0.152976		3.09475	0.572833
133	Anacardium giganteum	Anacardium	giganteum				0.462886						199.4	1.7		28.4354	21.0657	3.68485												-185	Wet taxa		0.250271	0.902738
134	Anacardium occidentale	Anacardium	occidentale				0.45		4.953				174.027	6.28333		23.8567	17.4005	3.2281	59.1719	38.6784	29.3216	11.5361			29.2921	29.45	6.5				Dry taxa				0.131947	0.131814	0.02925
135	Anacardium parvifolium	Anacardium	parvifolium				0.516702						190	6																0	Wet taxa
136	Anacardium spruceanum	Anacardium	spruceanum				0.470714						155	3		26.4	20.46	2.97													Wet taxa		0.319236	1.00389
137	Anadenanthera colubrina	Anadenanthera	colubrina	4.96	-3.4		0.7752	113	2.63221	66.85			53.66	42.7967		15.6	6.75667	6.21	79.19	3.43806	75.7519	8.63362			12.1764					-575	Dry taxa		0.384619	1.1448	0.587229	0.0943913		6.55165	3.36563
138	Anadenanthera peregrina	Anadenanthera	peregrina				0.883333						13.19	76.6			7.89	6.3													Wet taxa
139	Anaxagorea brevipes	Anaxagorea	brevipes																											-43	Wet taxa
140	Anaxagorea dolichocarpa	Anaxagorea	dolichocarpa				0.58																							-59	Wet taxa	1.93286	0.0779625	0.392255
141	Anaxagorea panamensis	Anaxagorea	panamensis																										8.575		Dry taxa
142	Anaxagorea phaeocarpa	Anaxagorea	phaeocarpa																											0	Wet taxa
143	Andira fraxinifolia	Andira	fraxinifolia				0.92		4.95734									5.57983	49.9141			10.0417			40.0442	13.8227	29.7089				Dry taxa					0.368406	0.273322
144	Andira inermis	Andira	inermis		-1		0.656409						225	2					38.8015			12.3985			48.8	16.9	31.9		16.9133	-172	Wet taxa		0.248683	1.14926		0.320328	0.209395
145	Andira macrocarpa	Andira	macrocarpa																											0	Wet taxa
146	Andira macrothyrsa	Andira	macrothyrsa				0.714																							0	Wet taxa
147	Andira micrantha	Andira	micrantha				1																								Wet taxa		0.10998	0.609231
148	Andira multistipula	Andira	multistipula				0.71																							-53	Wet taxa
149	Andira surinamensis	Andira	surinamensis				0.697814						225	2																-165	Wet taxa			1.06021
150	Andira taurotesticulata	Andira	taurotesticulata				0.74																								Wet taxa
151	Andira unifoliolata	Andira	unifoliolata				0.74775																								Wet taxa		0.144633	0.748348
152	Anemopaegma prostratum	Anemopaegma	prostratum										162	18																	Wet taxa
153	Anemopaegma robustum	Anemopaegma	robustum										42.9554	23					71			13			16	13	3				Wet taxa
154	Aniba canelilla	Aniba	canelilla				0.951695																							-261	Dry taxa		0.176744	0.665589
155	Aniba canellila	Aniba	canellila																											-261	Dry taxa
156	Aniba coto	Aniba	coto				0.39																								Wet taxa
157	Aniba cylindriflora	Aniba	cylindriflora				0.64925																							-162	Wet taxa
158	Aniba ferrea	Aniba	ferrea				0.653																								Wet taxa
159	Aniba guianensis	Aniba	guianensis				0.51625																							-51	Wet taxa		0.209444	0.763277
160	Aniba hostmanniana	Aniba	hostmanniana				0.680507																							-12	Wet taxa
161	Aniba panurensis	Aniba	panurensis				0.675023						100	7.5																-80	Wet taxa		0.136404	0.69011
162	Aniba parviflora	Aniba	parviflora				0.603333																								Wet taxa
163	Aniba perutilis	Aniba	perutilis				0.5				8.2																				Wet taxa
164	Aniba puchury-minor	Aniba	puchury-minor				0.525																							-20	Wet taxa
165	Aniba riparia	Aniba	riparia				0.57																							0	Wet taxa
166	Aniba rosaeodora	Aniba	rosaeodora				0.732524						97.5	4.5																0	Wet taxa
167	Aniba taubertiana	Aniba	taubertiana				0.604																							-163	Wet taxa		0.182266	0.67642
168	Aniba terminalis	Aniba	terminalis				0.518																							-203	Dry taxa		0.0748289	0.336074
169	Aniba williamsii	Aniba	williamsii				0.689253																							-3	Wet taxa		0.115675	0.35124
170	Anisophyllea guianensis	Anisophyllea	guianensis																											-4	Wet taxa
171	Anisoptera costata	Anisoptera	costata				0.66						215	6		29.9	16.3	6.8	53	15.751	37.249	15			32	27	5								0.245843	0.2112	0.033
172	Annona acuminata	Annona	acuminata																										0.87		Dry taxa
173	Annona ambotay	Annona	ambotay																											-71	Wet taxa		0.325041	1.04
174	Annona cacans	Annona	cacans										80	20																	Wet taxa
175	Annona cherimolioides	Annona	cherimolioides																											-298	Dry taxa
176	Annona coriacea	Annona	coriacea				0.3		6.12952	834			94.09	35.73																	Dry taxa
177	Annona crassiflora	Annona	crassiflora				0.56						69.63	21.325																	Dry taxa
178	Annona dolichopetala	Annona	dolichopetala																											0	Wet taxa
179	Annona duckei	Annona	duckei				0.47																							0	Wet taxa
180	Annona edulis	Annona	edulis																											-113	Wet taxa
181	Annona emarginata	Annona	emarginata										60	30																	Wet taxa
182	Annona excellens	Annona	excellens																											0	Wet taxa
183	Annona foetida	Annona	foetida				0.572																							-31	Wet taxa
184	Annona glabra	Annona	glabra	3.3	-1.2		0.5	52	11.375				64.6	14.2																	Dry taxa							6.6	2.4761
185	Annona hayesii	Annona	hayesii	4.5	-3.7	-3.95	0.450027	33	1.04938	74																					Dry taxa							9.99941	1.95966
186	Annona hypoglauca	Annona	hypoglauca				0.38																							-35	Wet taxa
187	Annona leptopetala	Annona	leptopetala										33.82	151.86																	Dry taxa
188	Annona montana	Annona	montana																											-76	Wet taxa
189	Annona neoinsignis	Annona	neoinsignis				0.43																								Wet taxa
190	Annona neosericea	Annona	neosericea										100	6																	Wet taxa
191	Annona papilionella	Annona	papilionella																											-103	Wet taxa
192	Annona purpurea	Annona	purpurea																											-591	Dry taxa
193	Annona rensoniana	Annona	rensoniana				0.2865						211	2	4.9			2.2					6.99334	0.664704							Dry taxa
194	Annona reticulata	Annona	reticulata				0.55																							-240	Dry taxa
195	Annona spraguei	Annona	spraguei	1.30632	-1.12	-0.61	0.454683	98.88	10.9523	495	9.94326	0.1371																15.75	7.01	-339	Dry taxa							2.88659	-0.44
196	Annona sylvatica	Annona	sylvatica										65	30																	Wet taxa
197	Anthodiscus chocoensis	Anthodiscus	chocoensis				0.88						174	3.6		21.7	8.7	6.5													Dry taxa
198	Anthodiscus klugii	Anthodiscus	klugii				0.652																							-85	Wet taxa
199	Anthodiscus peruanus	Anthodiscus	peruanus				0.665																							-46	Wet taxa
200	Anthodiscus pilosus	Anthodiscus	pilosus				0.644																							-11	Wet taxa
201	Antiaris toxicaria	Antiaris	toxicaria				0.38						194.093	10					52.0953			13.9047			34	19	15									0.1292	0.057
202	Antonia ovata	Antonia	ovata				0.465796						70	24		16.5	11.88	2.31													Wet taxa
203	Aparisthmium cordatum	Aparisthmium	cordatum				0.39																						4.64	-35	Wet taxa		0.236715	1.52462
204	Apeiba glabra	Apeiba	glabra				0.285622						164	2																-94	Wet taxa		0.283127	1.2129
205	Apeiba macropetala	Apeiba	macropetala																											-57	Wet taxa
206	Apeiba membranacea	Apeiba	membranacea				0.29				14.9	0.47	153	3					69.9864	38.1892	31.7972	5.64031			24.3733			27.2298	2.465	-96	Wet taxa	0.982357	0.441486	1.71015	0.0922118	0.0706825
207	Apeiba petoumo	Apeiba	petoumo				0.3865																							-88	Wet taxa
208	Apeiba tibourbou	Apeiba	tibourbou		-3.6		0.188016						142	3															-2.02	-198	Wet taxa		0.496791	2.31943
209	Apoplanesia paniculata	Apoplanesia	paniculata	4.33077	-4.21		0.75	49	0.99				61.5852	41.6533	5.05181			3.2					10.9479	3.67908							Dry taxa							6.8171	1.7195
210	Appunia peduncularis	Appunia	peduncularis										93	4																	Wet taxa
211	Aptandra liriosmoides	Aptandra	liriosmoides								6.6																				Wet taxa
212	Aptandra tubicina	Aptandra	tubicina				0.685																							-139	Wet taxa
213	Apuleia leiocarpa	Apuleia	leiocarpa				0.72469						110.5	13.7																-306	Dry taxa		0.322163	1.12105
214	Aralia excelsa	Aralia	excelsa										136.373	17.7895																	Dry taxa
215	Araucaria angustifolia	Araucaria	angustifolia	2.33	-1.68		0.435875																								Dry taxa							5.34557	1.17655
216	Arbutus xalapensis	Arbutus	xalapensis				0.58									26	10	8													Dry taxa
217	Ardisia ambigua	Ardisia	ambigua				0.412683				9.66	0.358	64	33.95					45.4			10.6			44						Dry taxa					0.181581
218	Ardisia guianensis	Ardisia	guianensis				0.62																								Wet taxa
219	Ardisia humilis	Ardisia	humilis										54	52	6			9					11.9091	5.88106							Wet taxa
220	Ardisia palmana	Ardisia	palmana				0.455		0.334073																						Dry taxa
221	Ardisia revoluta	Ardisia	revoluta				0.593																								Dry taxa
222	Ardisia solanacea	Ardisia	solanacea										45	56	5			9					8.90642	4.39823							Wet taxa
223	Ardisia standleyana	Ardisia	standleyana																										-0.01		Dry taxa
224	Ardisia tuerckheimii	Ardisia	tuerckheimii										24.13	67.6																	Dry taxa
225	Argemone mexicana	Argemone	mexicana										61.3049	37.3																	Dry taxa
226	Aristolochia emiliae	Aristolochia	emiliae										20.26	244.13																	Dry taxa
227	Aristolochia taliscana	Aristolochia	taliscana										110.173	40																	Dry taxa
228	Asclepias subulata	Asclepias	subulata										73.5505	19.97																	Dry taxa
229	Aspidosperma album	Aspidosperma	album				0.746084						125	10																	Dry taxa		0.236743	0.911586
230	Aspidosperma cuspa	Aspidosperma	cuspa				0.7992						24	208																	Dry taxa
231	Aspidosperma cylindrocarpon	Aspidosperma	cylindrocarpon	2.9	-1.8		0.548611	72.5	2.48809		11.78	0.309	61	60.42					56.7			19.9			23.4					-556	Dry taxa		0.28325	0.982921		0.128375		5.29117	1.66416
232	Aspidosperma desmanthum	Aspidosperma	desmanthum		-2.5		0.667152		1.8361		10.275	0.139048	75.6	47.35					55			10.2166			34.7834				-0.12	-205	Dry taxa		0.179859	0.747391		0.232058
233	Aspidosperma discolor	Aspidosperma	discolor				0.816												75.17			8.89668			15.9333						Wet taxa		0.37168	0.954905		0.130016
234	Aspidosperma eburneum	Aspidosperma	eburneum				0.792						103	27		14.2	4.4	4.9	47	4.5126	42.4874	18	14.148	3.852	35	10	25				Wet taxa				0.3365	0.2772	0.198
235	Aspidosperma excelsum	Aspidosperma	excelsum				0.779838				3.9																			-83	Wet taxa	0.482835	0.303056	0.987574
236	Aspidosperma fendleri	Aspidosperma	fendleri																											0	Wet taxa
237	Aspidosperma macrocarpon	Aspidosperma	macrocarpon				0.71						100.1	31.4		29.6357	8.9043	10.3657	59.3	5.35333	53.9467	28.3			12.4	9.2	3.2			-324	Dry taxa				0.383021	0.08804	0.02272
238	Aspidosperma megalocarpon	Aspidosperma	megalocarpon				0.72171									26	10	8												-273	Dry taxa
239	Aspidosperma megaphyllum	Aspidosperma	megaphyllum				0.673326																							-130	Wet taxa
240	Aspidosperma multiflorum	Aspidosperma	multiflorum																											-495	Dry taxa		0.33878	0.998415
241	Aspidosperma myristicifolium	Aspidosperma	myristicifolium																											-343	Dry taxa
242	Aspidosperma nitidum	Aspidosperma	nitidum				0.763664																								Wet taxa
243	Aspidosperma olivaceum	Aspidosperma	olivaceum										55	150																	Wet taxa
244	Aspidosperma parvifolium	Aspidosperma	parvifolium				0.748913						55	188																-197	Wet taxa	0.407233	0.211386	0.831904
245	Aspidosperma polyneuron	Aspidosperma	polyneuron				0.743675						49.375	96.5		20.625	6.865	6.88	57.4242	5.70551	48.7045	21.969			20.6068	14.7333	2.54667			-495	Dry taxa				0.362203	0.153248	0.0189389
246	Aspidosperma pyricollum	Aspidosperma	pyricollum						5.66702				55	150				6.63866	80.3018			14.2921			5.40615						Dry taxa
247	Aspidosperma pyrifolium	Aspidosperma	pyrifolium	2.52			0.72						72.625	87.155																-993	Dry taxa							3.5
248	Aspidosperma quebracho-blanco	Aspidosperma	quebracho-blanco				0.901375			36.01																					Dry taxa
249	Aspidosperma ramiflorum	Aspidosperma	ramiflorum				0.71						50	230																	Dry taxa
250	Aspidosperma riedelii	Aspidosperma	riedelii										25	35	2.5	14	6.6	3.7	59	13.1124	45.8876	21	14.5833	6.41667	20	15	5				Wet taxa
251	Aspidosperma rigidum	Aspidosperma	rigidum				0.472963				9.52	0.263	71	46.71					49.4			16.2			34.4					-351	Dry taxa		0.295183	1.43444		0.162699
252	Aspidosperma schultesii	Aspidosperma	schultesii				0.895667																							-3	Wet taxa		0.196503	0.489774
253	Aspidosperma spruceanum	Aspidosperma	spruceanum				0.745223						120	25																-102.083	Wet taxa			1.08746
254	Aspidosperma subincanum	Aspidosperma	subincanum				0.82						55	125																	Wet taxa
255	Aspidosperma tomentosum	Aspidosperma	tomentosum	4.7	-2.3		0.7425	52.8	2.19985				39.6	200		18.4	6.6	5.9		12.3333											Dry taxa							6.32997	3.12087
256	Astrocaryum aculeatum	Astrocaryum	aculeatum																											-137	Wet taxa
257	Astrocaryum chambira	Astrocaryum	chambira				0.51																							-11	Wet taxa
258	Astrocaryum jauari	Astrocaryum	jauari																											-39	Wet taxa
259	Astrocaryum murumuru	Astrocaryum	murumuru				0.509071																							-117	Wet taxa	1.7222
260	Astrocaryum standleyanum	Astrocaryum	standleyanum																										7.08	-286	Dry taxa
261	Astronium fraxinifolium	Astronium	fraxinifolium				0.945						98.65	7.95		22.7	8.7	7	52.7092	13.896	46.2079	13.7908			33.5	15	5			-493	Dry taxa		0.352026	1.25211	0.436665	0.316575	0.04725
262	Astronium graveolens	Astronium	graveolens	4.9	-2.44	-2.65	0.730696	30.1	0.527453	45			87.5552	31.3161		20.05	10.5833	4.07212	74.2526	13.7775	60.4751	10.0773			15.6701	15	5	9.9	2.07	-409	Dry taxa	0.640979	0.22493	0.67416	0.441889	0.114501	0.0365348	6.91915	2.90892
263	Astronium graveolens_typeG	Astronium	graveolens_typeG	0.48		-0.93	0.41		3.19	641		0.146																			Dry taxa							1.17073	-0.45
264	Astronium lecointei	Astronium	lecointei	4.71	-1.65		0.782464						123.55	10.75															0	-246	Dry taxa	0.697931	0.195188	0.611482				6.01944	3.57714
265	Astronium obliquum	Astronium	obliquum																											-299	Dry taxa
266	Astronium urundeuva	Astronium	urundeuva	1.8	-0.5		0.689083	97.6	16.0657				110	15																	Dry taxa							2.61217	1.45671
267	Ateleia herbert-smithii	Ateleia	herbert-smithii				0.631																								Dry taxa
268	Athenaea pogogena	Athenaea	pogogena										35.29	91.38																	Dry taxa
269	Attalea butyracea	Attalea	butyracea				0.359825																							-299	Dry taxa	1.02279
270	Attalea cohune	Attalea	cohune																											-255	Dry taxa
271	Attalea maripa	Attalea	maripa																											-304	Dry taxa
272	Attalea phalerata	Attalea	phalerata																											-276	Dry taxa	0.875799
273	Attalea rostrata	Attalea	rostrata																										-0.98		Dry taxa
274	Attalea speciosa	Attalea	speciosa																											-544	Dry taxa
275	Aucoumea klaineana	Aucoumea	klaineana										160	10												12.1
276	Autranella congolensis	Autranella	congolensis										125	13					44.9094			13.0906			42	25	17
277	Avicennia officinalis	Avicennia	officinalis				0.72						75	13		18	6.8	5.6	41	5.85136	35.1486	22			37	10	27								0.25307	0.2664	0.1944
278	Axinaea scutigera	Axinaea	scutigera				0.69																								Wet taxa
279	Baccharis dracunculifolia	Baccharis	dracunculifolia				0.706667						37.9617	171.433				3.84333													Dry taxa
280	Baccharis oreophila	Baccharis	oreophila																												Dry taxa
281	Baccharis pedunculata	Baccharis	pedunculata						0.6																						Wet taxa
282	Baccharis reticulata	Baccharis	reticulata										76.8355	27.64																	Wet taxa
283	Bactris gasipaes	Bactris	gasipaes				0.46																							-248	Dry taxa
284	Bagassa guianensis	Bagassa	guianensis				0.679975						245	2																	Wet taxa
285	Baikiaea plurijuga	Baikiaea	plurijuga										70	24					44.3705			13.0295			42.6
286	Baillonella toxisperma	Baillonella	toxisperma										130	13					43.113			12.887			44	25	19
287	Balfourodendron riedelianum	Balfourodendron	riedelianum	2.33875	-2.45333		0.686795		2.36261	79	1.3		84.0952	38														54			Dry taxa							3.41908	0.850591
288	Balizia elegans	Balizia	elegans				0.495111												58.0236			14.5764			27.4			20.16			Wet taxa					0.13566
289	Banara guianensis	Banara	guianensis				0.61					0.2556																		-238	Dry taxa
290	Banara nitida	Banara	nitida				0.591233																							-99	Wet taxa
291	Baphia crassifolia	Baphia	crassifolia																40.2387			12.5613			47.2	15.6	31.6
292	Barnebydendron riedelii	Barnebydendron	riedelii																											-216	Dry taxa
293	Bastardia viscosa	Bastardia	viscosa										42	68																	Dry taxa
294	Bastardiopsis densiflora	Bastardiopsis	densiflora	1.065	-1.35		0.5805		7.27713																						Dry taxa							1.83463	0.138118
295	Batesia floribunda	Batesia	floribunda				0.5605																							0	Wet taxa
296	Batocarpus amazonicus	Batocarpus	amazonicus				0.558158				10.92	0.513	265	1.59					53.6			8.7			37.7					-247	Dry taxa		0.237754	0.943475		0.210426
297	Batocarpus costaricensis	Batocarpus	costaricensis																											-112	Wet taxa		0.248919	0.838014
298	Batocarpus orinocensis	Batocarpus	orinocensis				0.53																							-29	Wet taxa
299	Bauhinia acuruana	Bauhinia	acuruana				0.784																								Dry taxa
300	Bauhinia arborea	Bauhinia	arborea				0.544																							0	Wet taxa
301	Bauhinia brachycalyx	Bauhinia	brachycalyx				0.481																							-7	Wet taxa		0.279493	0.901847
302	Bauhinia cheilantha	Bauhinia	cheilantha				0.727						34.55	174.94																	Dry taxa
303	Bauhinia divaricata	Bauhinia	divaricata										71	41																	Dry taxa
304	Bauhinia forficata	Bauhinia	forficata										87	15																	Wet taxa
305	Bauhinia rufa	Bauhinia	rufa																											-559	Dry taxa		0.280015	0.676547
306	Bauhinia ungulata	Bauhinia	ungulata				0.784																								Dry taxa
307	Beilschmiedia brasiliensis	Beilschmiedia	brasiliensis				0.5875																							0	Wet taxa
308	Beilschmiedia latifolia	Beilschmiedia	latifolia								5.3																				Dry taxa
309	Beilschmiedia pendula	Beilschmiedia	pendula		-1.36613		0.499994				11.1								62			9.75852			28.2415				51.2467	-126	Wet taxa					0.141206
310	Beilschmiedia tovarensis	Beilschmiedia	tovarensis				0.61																								Wet taxa
311	Belangera glabra	Belangera	glabra				0.751						65	17		24	10.8	6.6	68	13.77	54.23	14	12.152	1.848	18	8	10				Wet taxa				0.407267	0.13518	0.0751
312	Bellucia dichotoma	Bellucia	dichotoma				0.607				9.7	0.46	133																		Wet taxa
313	Bellucia grossularioides	Bellucia	grossularioides				0.59875						119.09	3.68		20.7	11.5	4.6	58.55	18.071	40.479	13.76			27.69	18.23	9.46				Wet taxa		0.611174	1.63519	0.242368	0.165794	0.0566418
314	Bellucia pentamera	Bellucia	pentamera				0.54																							-124	Wet taxa
315	Berberis quinquefolia	Berberis	quinquefolia										42	74																	Dry taxa
316	Bernardia mexicana	Bernardia	mexicana										53	40																	Dry taxa
317	Bernardia nicaraguensis	Bernardia	nicaraguensis				0.6																								Dry taxa
318	Bernardia pulchella	Bernardia	pulchella										46	150	2.8	15.5		4.3	54			19	15.0998	3.90025	27	22	5				Wet taxa
319	Bernoullia flammea	Bernoullia	flammea				0.25						224	1	4.7			2.6					3.94081	0.337687						-271	Dry taxa
320	Bertholletia excelsa	Bertholletia	excelsa				0.641836				9.85	0.09	185	2.75																-252	Dry taxa	0.225247	0.637787	2.14593
321	Bertiera guianensis	Bertiera	guianensis										41	58																	Wet taxa
322	Bignonia aequinoctialis	Bignonia	aequinoctialis				0.466																								Dry taxa
323	Bignonia diversifolia	Bignonia	diversifolia		-3.2		0.508						57.1927	21.7662																	Dry taxa
324	Billia rosea	Billia	rosea				0.645																								Wet taxa
325	Bixa arborea	Bixa	arborea				0.3667				6.2		130	6		27	20	3.5		24.3833										-224	Dry taxa		0.568094	1.34303
326	Bixa platycarpa	Bixa	platycarpa				0.3665																							-54	Wet taxa
327	Bixa urucurana	Bixa	urucurana																											-80	Wet taxa
328	Blechnum brasiliense	Blechnum	brasiliense																												Dry taxa
329	Blepharidium guatemalense	Blepharidium	guatemalense				0.6									27	11	8													Dry taxa
330	Blepharocalyx eggersii	Blepharocalyx	eggersii				0.717																								Wet taxa
331	Blepharocalyx salicifolius	Blepharocalyx	salicifolius	1.72	-1.9675	-0.28	0.60582	73.2	2.65116	73.2		0.287333	61.3333	54.9333	2.725	16.9	6.66667	5.11667	43.5	9.67397	34.6557	14	11.0808	2.91916	42.5	18.5	24	36.2			Dry taxa				0.209951	0.257474	0.145397	2.88135	1.01357
332	Bocageopsis canescens	Bocageopsis	canescens				0.65																							-10	Wet taxa
333	Bocageopsis mattogrossensis	Bocageopsis	mattogrossensis				0.615																							-38	Wet taxa
334	Bocageopsis multiflora	Bocageopsis	multiflora				0.649385						122	6.6																	Wet taxa	0.359886	0.163687	0.499501
335	Bocoa alterna	Bocoa	alterna										63	19.3333																	Wet taxa
336	Bocoa prouacensis	Bocoa	prouacensis	2.16918			0.881428		1.89982	70.3488			148.667	2.66667																	Wet taxa	0.351962	0.0844987	0.29965				2.46099
337	Bocoa viridiflora	Bocoa	viridiflora				0.835					0.19	132	4															0		Wet taxa	0.656122	0.0667677	0.320571
338	Bonellia frutescens	Bonellia	frutescens				0.73						56	67																	Dry taxa
339	Bonellia macrocarpa	Bonellia	macrocarpa										65.2	47.15																	Dry taxa
340	Bonellia nervosa	Bonellia	nervosa				0.77																								Dry taxa
341	Bonyunia aquatica	Bonyunia	aquatica																											-20	Wet taxa
342	Botryarrhena pendula	Botryarrhena	pendula				0.75425																							0	Wet taxa
343	Bougainvillea modesta	Bougainvillea	modesta	3.7	-1		0.42	103	0.654495																					-629	Dry taxa							8.80952	3.01342
344	Bourreria cumanensis	Bourreria	cumanensis	3.82	-5		0.647	47	5.16716				46	68																	Dry taxa							5.90417	0.387102
345	Bourreria purpusii	Bourreria	purpusii				0.73						30	100	2.9			4.3					7.06858	2.99739							Dry taxa
346	Bourreria sonorae	Bourreria	sonorae										65.6257	27.07																	Dry taxa
347	Bowdichia nitida	Bowdichia	nitida				0.798571						222.55	20.9		18.7582	1.8392	8.4595	70	0.7	69.3	9.23501			20.765						Wet taxa				0.55341	0.165823
348	Bowdichia virgilioides	Bowdichia	virgilioides				0.845						93.05	6.8		17.6	4	6.8		7.66667										-573	Dry taxa
349	Brachyotum rotundifolium	Brachyotum	rotundifolium										42.4119	19.29																	Wet taxa
350	Brachystegia cynometroides	Brachystegia	cynometroides																52.9935			14.0065			33	13	20
351	Brachystegia spiciformis	Brachystegia	spiciformis																44.9094			13.0906			42	23	19
352	Bravaisia integerrima	Bravaisia	integerrima				0.425																								Dry taxa
353	Brosimum acutifolium	Brosimum	acutifolium				0.607784						162.21	5.14																-101	Wet taxa		0.242289	0.92823
354	Brosimum alicastrum	Brosimum	alicastrum				0.639912						100.666	16.1803	2.6	14	4	3.46683	71	5.79592	65.2041	6.5	14.6006	1.19141	22.5	17.2	5.3		3.69667	-310	Dry taxa	1.35416	0.279737	1.33108	0.417249	0.14398	0.0339154
355	Brosimum gaudichaudii	Brosimum	gaudichaudii				0.53		7.65464	701.06			97.7	10.4		14.5195	6.6461	3.9367													Dry taxa
356	Brosimum guianense	Brosimum	guianense				0.781599						95.0595	7															0	-178	Wet taxa	0.357207	0.186692	0.906507
357	Brosimum lactescens	Brosimum	lactescens		-2.4		0.663023				10.05	0.1835	118	12															0	-229	Dry taxa	0.308677	0.238229	0.949691
358	Brosimum parinarioides	Brosimum	parinarioides				0.580922						155	5		21.45	14.85	3.3											0	-50	Wet taxa		0.188025	0.90164
359	Brosimum potabile	Brosimum	potabile				0.549875				5.6		155	3																-32	Wet taxa		0.260581	1.20392
360	Brosimum rubescens	Brosimum	rubescens				0.844336				6.15		156.047	4.83333	5.95	18.07	7.27	5.4					12.1574	1.86816					0.447894	-32	Wet taxa	0.480283	0.171491	0.62981
361	Brosimum utile	Brosimum	utile				0.50969	66.816			10.1179	0.24238	142.508	6					67.1604			5.85089			26.9887	10.8099	16.1788		63.65	-279	Dry taxa	0.251937	0.355582	0.997493		0.137559	0.0824617
362	Brownea grandiceps	Brownea	grandiceps				0.716																							-1	Wet taxa		0.0973894	0.233545
363	Brownea ucayalina	Brownea	ucayalina																											-42	Wet taxa
364	Brunellia colombiana	Brunellia	colombiana				0.35																								Wet taxa
365	Brunellia comocladifolia	Brunellia	comocladifolia				0.325																								Wet taxa
366	Brunellia costaricensis	Brunellia	costaricensis				0.32365																								Dry taxa
367	Brunellia cuzcoensis	Brunellia	cuzcoensis								5.5																				Wet taxa
368	Brunellia inermis	Brunellia	inermis								14.5																				Dry taxa
369	Brunellia stenoptera	Brunellia	stenoptera								1.5																				Wet taxa
370	Brunellia trigyna	Brunellia	trigyna				0.35																								Wet taxa
371	Buchenavia amazonia	Buchenavia	amazonia																											0	Wet taxa
372	Buchenavia congesta	Buchenavia	congesta																										0	0	Wet taxa
373	Buchenavia grandis	Buchenavia	grandis				0.754																							-77	Wet taxa		0.262785	1.13584
374	Buchenavia macrophylla	Buchenavia	macrophylla				0.896																							-2	Wet taxa
375	Buchenavia ochroprumna	Buchenavia	ochroprumna				0.69												63	12.6	50.4	9.69308			27.3069						Wet taxa				0.34776	0.188418
376	Buchenavia oxycarpa	Buchenavia	oxycarpa				0.729167																							-134	Wet taxa		0.330072	0.955446
377	Buchenavia parvifolia	Buchenavia	parvifolia				0.727319																							-8	Wet taxa		0.218896	0.99878
378	Buchenavia reticulata	Buchenavia	reticulata																											0	Wet taxa
379	Buchenavia sericocarpa	Buchenavia	sericocarpa				0.7055																								Wet taxa
380	Buchenavia tetraphylla	Buchenavia	tetraphylla				0.616411		11.1287				110	7.5				5.09244	50.934			10.9612			38.1048					-178	Wet taxa					0.234882
381	Buchenavia tomentosa	Buchenavia	tomentosa								5.2																			-218	Dry taxa
382	Buchenavia viridiflora	Buchenavia	viridiflora				0.730667																							-110	Wet taxa
383	Bucida buceras	Bucida	buceras				0.8									16	4	6													Dry taxa
384	Bucida macrostachya	Bucida	macrostachya				1.02									14	4	5													Dry taxa
385	Buddleja cordata	Buddleja	cordata				0.582																								Dry taxa
386	Buddleja parviflora	Buddleja	parviflora													29	17	6													Dry taxa
387	Buddleja stachyoides	Buddleja	stachyoides										23.38	221.91																	Dry taxa
388	Bulnesia arborea	Bulnesia	arborea				0.92975																							-856	Dry taxa
389	Bunchosia argentea	Bunchosia	argentea				0.65																							0	Wet taxa
390	Bunchosia polystachia	Bunchosia	polystachia				0.695																								Dry taxa
391	Bursera cerasiifolia	Bursera	cerasiifolia										29.6455	75.81																	Dry taxa
392	Bursera copallifera	Bursera	copallifera										112	14																	Dry taxa
393	Bursera fagaroides	Bursera	fagaroides				0.45		0		8.74		39.9461	77.76																	Dry taxa
394	Bursera filicifolia	Bursera	filicifolia										23.7027	83.98																	Dry taxa
395	Bursera graveolens	Bursera	graveolens				0.3115																								Dry taxa
396	Bursera heteresthes	Bursera	heteresthes	1.36	-0.76		0.4	103.5	10.24				52.4037	79.52	2.73555								17.151	3.76819							Dry taxa							3.4	0.8382
397	Bursera instabilis	Bursera	instabilis	2.54	-0.46		0.39	63.33	7.7		10.24		58.6901	79.8467	3.55976			2.5					19.8213	4.91682							Dry taxa							6.35	2.22417
398	Bursera microphylla	Bursera	microphylla										38.8431	82.72																	Dry taxa
399	Bursera morelensis	Bursera	morelensis										108	24																	Dry taxa
400	Bursera simaruba	Bursera	simaruba	1.06667	-1.1316	-0.883333	0.32205	66.2	4.17652	190			132.43	13.0872		24	12	6												-437	Dry taxa	0.90087	0.286592	0.890451				3.47653	0.241776
401	Bursera tomentosa	Bursera	tomentosa				0.324																								Dry taxa
402	Byrsonima arthropoda	Byrsonima	arthropoda				0.62																							-109	Wet taxa
403	Byrsonima basiloba	Byrsonima	basiloba				0.42		7.58201	415.07																					Dry taxa
404	Byrsonima coccolobifolia	Byrsonima	coccolobifolia										50.75	91.24																	Dry taxa
405	Byrsonima crassa	Byrsonima	crassa	1.33	-1.825	-0.19	0.56	83.042		90.1382			93.9347	17.5811	3.11298	15.983	10.769	2.60701	41.1155	18.6654	22.4501	14.3323	12.6059	1.7264	44.5522	23.714	20.8382				Dry taxa				0.125721	0.249492	0.116694	2.375	1.14
406	Byrsonima crassifolia	Byrsonima	crassifolia		-1.99	-1.63	0.611187		3.93748		5.2	0.17	50.2	45		24	14	5												-464	Dry taxa
407	Byrsonima crispa	Byrsonima	crispa				0.61475						93.6	17.7																-344	Dry taxa		0.673367	1.48014
408	Byrsonima duckeana	Byrsonima	duckeana				0.671																								Wet taxa
409	Byrsonima gardneriana	Byrsonima	gardneriana				0.68						98.71	33.67																	Dry taxa
410	Byrsonima intermedia	Byrsonima	intermedia				0.47		2.32399	90.03			39.65	177.07																	Dry taxa
411	Byrsonima japurensis	Byrsonima	japurensis				0.625																							0	Wet taxa
412	Byrsonima laxiflora	Byrsonima	laxiflora		-2.01		0.53			138.693		0.05326	91.6808	11.0434	3.64944	19.9556	11.1823	4.38663	42.9849	13.4975	29.4875	24.4511	20.978	3.47315	32.5639	14.7796	17.7844				Dry taxa				0.156284	0.172589	0.0942571
413	Byrsonima macrostachya	Byrsonima	macrostachya																											0	Wet taxa
414	Byrsonima pachyphylla	Byrsonima	pachyphylla		-1.92		0.54					0.14167																			Dry taxa
415	Byrsonima poeppigiana	Byrsonima	poeppigiana				0.64																							-62	Wet taxa
416	Byrsonima putumayensis	Byrsonima	putumayensis																											0	Wet taxa
417	Byrsonima spicata	Byrsonima	spicata	1.19	-1.24	-0.68	0.491644		4.25	177		0.139	154	13.2														23		-201	Dry taxa		0.36264	1				2.42045	0.51
418	Byrsonima stipulina	Byrsonima	stipulina				0.64																							0	Wet taxa		0.0803127	0.424915
419	Byrsonima verbascifolia	Byrsonima	verbascifolia				0.68						117.593	22.16		27.6	12.8	7.4		15.6667											Dry taxa
420	Cabralea canjerana	Cabralea	canjerana	1.64	-1.48		0.573843		9.62095	206	5.78333	0.15	165.2	7.5					48.25	17.73	30.52	9.99			41.76	19.83	21.93			-145	Wet taxa		0.484762	1.52026	0.175137	0.239637	0.125844	3.0182	0.352663
421	Caesalpinia coriaria	Caesalpinia	coriaria	6.2			1.0165		0		11.13		102.5	14.6667	5.9			4.1					13.2732	2.51896							Dry taxa							6.09936
422	Caesalpinia ebano	Caesalpinia	ebano				0.958							4.5																	Dry taxa
423	Caesalpinia echinata	Caesalpinia	echinata				0.855						82.6429	25.1429	5	18.4	4.8	6.8	59.7143	4.69565	64.3043	18.1429	16.4965	4.78925	22.1429	12.9286	9.21429				Wet taxa				0.549802	0.189321	0.0787821
424	Caesalpinia eriostachys	Caesalpinia	eriostachys	5.635	-3.43		0.748333	68.67	3.57936				70.1135	31.72	6.33175			5.4					12.6316	4.15886							Dry taxa							7.46546	-0.284968
425	Caesalpinia gardneriana	Caesalpinia	gardneriana										49.1	46.6																	Dry taxa
426	Caesalpinia granadillo	Caesalpinia	granadillo				1.03							16																	Wet taxa
427	Caesalpinia leiostachya	Caesalpinia	leiostachya													11.55	0.95	5.3		2.66667											Wet taxa
428	Caesalpinia mollis	Caesalpinia	mollis				0.689																								Dry taxa
429	Caesalpinia paraguariensis	Caesalpinia	paraguariensis				1.03633			42.15																					Dry taxa
430	Caesalpinia platyloba	Caesalpinia	platyloba				0.913333		0		6.89		102	13	4.6	17	1	6.15					10.6227	2.00266							Dry taxa
431	Caesalpinia pluviosa	Caesalpinia	pluviosa		-1.2		0.768333	102	7.59038																						Dry taxa
432	Caesalpinia pyramidalis	Caesalpinia	pyramidalis				0.9625												53			13.5			33.5	9.5	24				Dry taxa					0.322437	0.231
433	Caesalpinia sclerocarpa	Caesalpinia	sclerocarpa	2.51	-3.28		0.71	53.33	2.6				65.6599	22.9725	5.84657								6.93668	3.42618							Dry taxa							3.53521	0.258019
434	Calatola costaricensis	Calatola	costaricensis				0.565283						102.57	14.2																-111	Wet taxa		0.216154	0.669713
435	Calliandra parvifolia	Calliandra	parvifolia				0.71						53.66	57.19																	Dry taxa
436	Calliandra trinervia	Calliandra	trinervia				0.82																							-12	Wet taxa
437	Callichlamys latifolia	Callichlamys	latifolia				0.49454						155	8																	Dry taxa
438	Callisthene fasciculata	Callisthene	fasciculata				0.74						93.42	38	1.31	21.74	8.82	6.46					26.0467	1.48147						-532	Dry taxa			0.519586
439	Callisthene major	Callisthene	major				0.7505						60	8		19	7	6	40	5.42936	34.5706	10	8	2	50	12	38				Wet taxa				0.259453	0.37525	0.28519
440	Callisthene minor	Callisthene	minor										31.39	109.45																	Dry taxa
441	Calophyllum brasiliense	Calophyllum	brasiliense				0.567005		9.51308				206	5.25		16	8	4.2605	61.277	12.23	40.39	14.0965			24.6264	16.79	12.65			-146	Wet taxa		0.500638	1.145	0.229013	0.139633	0.0717261
442	Calophyllum longifolium	Calophyllum	longifolium	1.2			0.521564				11.2	0.31							65.5657	22.2039	43.3617	11.2247			23.2097			47.308	53.765	-280	Dry taxa				0.226159	0.121053		2.30884
443	Calycogonium lima	Calycogonium	lima								5.6	0.19																			Dry taxa
444	Calycophyllum candidissimum	Calycophyllum	candidissimum	2.88	-3.985	-1.98	0.67025		1.72838				56	130.25	3	18	6	6	48	5.33333	42.6667	20	15.8025	4.19753	32	30	2			-444	Dry taxa				0.285973	0.21448	0.013405	4.2969	-0.0324228
445	Calycophyllum megistocaulum	Calycophyllum	megistocaulum				0.732																							-111	Wet taxa		0.13002	0.532005
446	Calycophyllum multiflorum	Calycophyllum	multiflorum				0.7374						42	434	4	23.055	9.355	6.85	50.675	8.26048	42.4145	23.9005	26.8128	11.1872	25.4245	20	2				Dry taxa				0.312765	0.18748	0.014748
447	Calycophyllum obovatum	Calycophyllum	obovatum																											0	Wet taxa
448	Calycophyllum spruceanum	Calycophyllum	spruceanum				0.719167						83	98	4	21	7	7	47	5.22222	41.7778	29	24.1252	4.87477	24	22	2			-162	Wet taxa		0.487392	1.555	0.300452	0.1726	0.0143833
449	Calycophyllum venezuelense	Calycophyllum	venezuelense										84	40																	Wet taxa
450	Calyptranthes bipennis	Calyptranthes	bipennis								3.9																			-51	Wet taxa
451	Calyptranthes brasiliensis	Calyptranthes	brasiliensis	5.04	-2.18		0.717	47.4																							Wet taxa							7.02929	3.68326
452	Calyptranthes clusiifolia	Calyptranthes	clusiifolia																												Wet taxa
453	Calyptranthes concinna	Calyptranthes	concinna				0.77																								Dry taxa
454	Calyptranthes forsteri	Calyptranthes	forsteri				0.9																							-51	Wet taxa
455	Calyptranthes krugioides	Calyptranthes	krugioides																											0	Wet taxa
456	Calyptranthes maxima	Calyptranthes	maxima																											0	Wet taxa
457	Calyptranthes multiflora	Calyptranthes	multiflora				0.59																								Wet taxa
458	Calyptranthes paniculata	Calyptranthes	paniculata				0.78																								Wet taxa
459	Calyptranthes pileata	Calyptranthes	pileata																												Dry taxa
460	Calyptranthes simulata	Calyptranthes	simulata				0.78																								Wet taxa
461	Calyptranthes speciosa	Calyptranthes	speciosa				0.86																							0	Wet taxa
462	Calyptranthes spruceana	Calyptranthes	spruceana										76.4	18.5																	Wet taxa
463	Calyptranthes tricona	Calyptranthes	tricona										70	17	4.2	15.8	7.4	4.2	57	12.5033	44.4967	7	5.58036	1.41964	36	20	16				Dry taxa
464	Calyptranthes widgreniana	Calyptranthes	widgreniana																												Wet taxa
465	Calyptrogyne costatifrons	Calyptrogyne	costatifrons								3.1	0.07																			Dry taxa
466	Campomanesia adamantium	Campomanesia	adamantium										52.66	38.29																	Dry taxa
467	Campomanesia aurea	Campomanesia	aurea										28	51	2	14.5	6.5	4	49	9.84661	39.1534	10	7.65625	2.34375	41	18	23				Dry taxa
468	Campomanesia guaviroba	Campomanesia	guaviroba				0.747																								Dry taxa
469	Campomanesia guazumifolia	Campomanesia	guazumifolia						4.00522				49	93	1.8	13.1	5.5	4.42101	63.3842	7.77359	36.3264	15.0165	16.2279	2.4721	21.5994	18	19.2				Dry taxa
470	Campomanesia rhombea	Campomanesia	rhombea										70	17	4.1	15.8	5.4	5.2	62	7.24211	54.7579	5	4.00638	0.993616	33	14	19				Dry taxa
471	Campomanesia velutina	Campomanesia	velutina																												Dry taxa
472	Campomanesia xanthocarpa	Campomanesia	xanthocarpa										78	18	4.3	17.3	8.3	4.5	50	11.5089	38.4911	10	8.11248	1.88752	40	17	23				Dry taxa
473	Campsiandra angustifolia	Campsiandra	angustifolia				0.8185							3.5																0	Wet taxa		0.141656	0.617922
474	Campsiandra comosa	Campsiandra	comosa				0.7025												43.5621			12.9379			43.5						Wet taxa					0.305588
475	Campsiandra curaara	Campsiandra	curaara											2.5																	Wet taxa
476	Campsiandra emonensis	Campsiandra	emonensis											4																	Wet taxa
477	Campsiandra gomez-alvareziana	Campsiandra	gomez-alvareziana											4.5																	Wet taxa
478	Campsiandra guayanensis	Campsiandra	guayanensis											4.5																	Wet taxa
479	Campsiandra macrocarpa	Campsiandra	macrocarpa											4.5																	Wet taxa
480	Campsiandra nutans	Campsiandra	nutans											3.5																	Wet taxa
481	Campsiandra pasibensis	Campsiandra	pasibensis											3.5																	Wet taxa
482	Campsiandra velutina	Campsiandra	velutina											4.5																	Wet taxa
483	Canarium schweinfurtii	Canarium	schweinfurtii										220	4					69.6107			15.8893			14.5	10.5	4
484	Candolleodendron brachystachyum	Candolleodendron	brachystachyum										56	61																	Wet taxa
485	Capirona decorticans	Capirona	decorticans				0.5692																							-276	Dry taxa	1.3115	0.194053	0.642939
486	Capparidastrum frondosum	Capparidastrum	frondosum																										0.03		Dry taxa
487	Capparidastrum macrophyllum	Capparidastrum	macrophyllum																											-134	Wet taxa
488	Capparidastrum osmanthum	Capparidastrum	osmanthum				0.66297																							-83	Wet taxa		0.152457	0.804691
489	Capparidastrum petiolare	Capparidastrum	petiolare		-2.5		0.53	60.8	0.632516																					-312	Dry taxa
490	Capparidastrum tenuisiliquum	Capparidastrum	tenuisiliquum										31	116																	Dry taxa
491	Capparis amplissima	Capparis	amplissima				0.66297																							-190	Wet taxa
492	Capparis indica	Capparis	indica				0.707417		1.30724				51.3086	80.23				2.5555												-681	Dry taxa
493	Capparis leprieurii	Capparis	leprieurii																										-5.54		Wet taxa
494	Capparis micracantha	Capparis	micracantha				0.697																								Dry taxa
495	Capparis pittieri	Capparis	pittieri																											-145	Wet taxa
496	Capsicum annuum	Capsicum	annuum																												Dry taxa
497	Caraipa densifolia	Caraipa	densifolia				0.617773						164.1	11.8		25.0039	11.8639	6.57												-112	Wet taxa	1.22706	0.262247	0.8595
498	Caraipa grandifolia	Caraipa	grandifolia				0.7495																							0	Wet taxa		0.187367	0.666667
499	Caraipa myrcioides	Caraipa	myrcioides																											-69	Wet taxa
500	Caraipa punctulata	Caraipa	punctulata				0.6				9.5																			0	Wet taxa
501	Caraipa richardiana	Caraipa	richardiana													16	5	5.5		10.6667											Wet taxa
502	Caraipa tereticaulis	Caraipa	tereticaulis								13.7								58.1134			14.5866			27.3						Wet taxa		0.165764	0.549828
503	Caraipa valioi	Caraipa	valioi													18	5	6.5		8.33333											Wet taxa
504	Carapa guianensis	Carapa	guianensis		-1.88		0.574809				9.635	0.225	148.296	9.11111		26.4167	16.2167	5.1	60.3333	20.2915	40.0418	14.4167			25.25	17.5	7.75	19.2333		-80	Wet taxa	0.904076	0.263448	0.960036	0.230164	0.145139	0.0445477
505	Carapa procera	Carapa	procera				0.551875						175	11														13.6152		0	Wet taxa	0.643783	0.223851	0.681624
506	Carapa surinamensis	Carapa	surinamensis										187.5	8																	Wet taxa
507	Carapichea ipecacuanha	Carapichea	ipecacuanha		-3.2						5.94																				Dry taxa
508	Carica papaya	Carica	papaya										134.48	3.47																	Dry taxa
509	Cariniana domestica	Cariniana	domestica				0.59												61.2			8.19			30.61	21.11	9.5			-286	Dry taxa					0.180599	0.05605
510	Cariniana estrellensis	Cariniana	estrellensis				0.614708				8.04	0.292	99.1	15.33					48.9			7.3			43.8					-538	Dry taxa					0.269242
511	Cariniana ianeirensis	Cariniana	ianeirensis				0.395				9.12	0.239																		-648	Dry taxa
512	Cariniana legalis	Cariniana	legalis				0.5125						96.8	11					54.55	21.88	32.67	13.88			31.57	16.74	14.83				Wet taxa				0.167434	0.161796	0.0760038
513	Cariniana micrantha	Cariniana	micrantha				0.604755						137.135	19.6188		23.1731	15.6365	3.7683												-272	Dry taxa		0.332984	0.98244
514	Cariniana pyriformis	Cariniana	pyriformis				0.598846						170	3		22.7	10.3	6.2	51	10.5001	40.4999	15			34	20	14								0.242532	0.203608	0.0838385
515	Carludovica palmata	Carludovica	palmata								6.4	0.19																			Dry taxa
516	Carpinus caroliniana	Carpinus	caroliniana				0.68									21	11	5													Dry taxa
517	Carpodiptera cubensis	Carpodiptera	cubensis													18	4	7													Dry taxa
518	Carpotroche brasiliensis	Carpotroche	brasiliensis				0.71												61.72			9.77685			28.5032						Wet taxa					0.202372
519	Carpotroche longifolia	Carpotroche	longifolia				0.45																							-54	Wet taxa
520	Caryocar amygdaliforme	Caryocar	amygdaliforme																											-110	Wet taxa
521	Caryocar brasiliense	Caryocar	brasiliense	1.48	-1.62814		0.589361	40.4474	4.20495	115.245		0.223783	95.7	12.495		21.5	5.7	7.9		9								16.8			Dry taxa							2.96	0.79342
522	Caryocar coriaceum	Caryocar	coriaceum																58	5.8	52.2	10.0203			31.9797						Wet taxa
523	Caryocar costaricense	Caryocar	costaricense				0.72						152	4.3		22.65	12.05	5.3													Dry taxa
524	Caryocar glabrum	Caryocar	glabrum	1.78	-1.1		0.654412		2.5				105.165	49.748		20.0782	4.766	7.6561		5.66667								12.8718		-14	Wet taxa	0.379702	0.261952	1.00666				2.70965	1.02476
525	Caryocar gracile	Caryocar	gracile				0.69																							-4	Wet taxa
526	Caryocar harlingii	Caryocar	harlingii																											0	Wet taxa
527	Caryocar nuciferum	Caryocar	nuciferum				0.68884						155	6																	Wet taxa
528	Caryocar pallidum	Caryocar	pallidum				0.760098																							-115	Wet taxa		0.316945	1.17258
529	Caryocar villosum	Caryocar	villosum				0.742188																								Wet taxa
530	Caryodaphnopsis burgeri	Caryodaphnopsis	burgeri				0.78						188	5.1		23.85	10.65	6.6													Dry taxa
531	Caryodaphnopsis fosteri	Caryodaphnopsis	fosteri				0.559																							-22	Wet taxa
532	Caryodaphnopsis tomentosa	Caryodaphnopsis	tomentosa																											0	Wet taxa
533	Caryodendron orinocense	Caryodendron	orinocense				0.56475																							-16	Wet taxa		0.210895	0.68868
534	Cascabela ovata	Cascabela	ovata				0.67		0		9.14		49	105.47																	Dry taxa
535	Casearia aculeata	Casearia	aculeata				0.57675												54.3408			14.1592			31.5				2.04	-612	Dry taxa					0.181676
536	Casearia arborea	Casearia	arborea				0.560143																						2.3	-164	Wet taxa		0.211384	0.764478
537	Casearia arguta	Casearia	arguta				0.545																						3		Dry taxa
538	Casearia combaymensis	Casearia	combaymensis																											-19.25	Wet taxa
539	Casearia commersoniana	Casearia	commersoniana																										0	-254	Dry taxa
540	Casearia coronata	Casearia	coronata				0.591																								Dry taxa
541	Casearia corymbosa	Casearia	corymbosa		-3.872		0.601753						39.4022	90.8858				3.4405												-482	Dry taxa
542	Casearia decandra	Casearia	decandra				0.664333																							-64	Wet taxa
543	Casearia fasciculata	Casearia	fasciculata																											-10	Wet taxa
544	Casearia gossypiosperma	Casearia	gossypiosperma	4.6	-2.8		0.716667	69.3	2.18183		6.12	0.287	42	105		9.12635	3.27707	2.92464	67.4388	8.69533	58.7435	20.9856			11.5756	10.5111	1.06445			-506	Dry taxa		0.290844	0.926088	0.420995	0.0829582	0.00762857	6.4186	2.67758
545	Casearia javitensis	Casearia	javitensis				0.753						68.025	47.89		23.835	9.095	7.37	66.1	9.66341	56.4366	8.6			25.3	24.3	1		0	-91	Wet taxa	0.457641	0.113886	0.468707	0.424968	0.190509	0.00753
546	Casearia mariquitensis	Casearia	mariquitensis																											-83	Wet taxa
547	Casearia nigricans	Casearia	nigricans				0.66																								Wet taxa
548	Casearia obliqua	Casearia	obliqua																												Dry taxa
549	Casearia obovalis	Casearia	obovalis																											-100	Wet taxa
550	Casearia pitumba	Casearia	pitumba				0.73																							-188	Wet taxa
551	Casearia prunifolia	Casearia	prunifolia																											0	Wet taxa
552	Casearia selloana	Casearia	selloana				0.635																								Dry taxa
553	Casearia sylvestris	Casearia	sylvestris		-2.021		0.653201		4.4301	146.06																			1.825	-167	Wet taxa	1.95725	0.21795	1.07
554	Casearia tremula	Casearia	tremula				0.698																								Dry taxa
555	Casearia uleana	Casearia	uleana																											-93	Wet taxa
556	Casearia ulmifolia	Casearia	ulmifolia																											-95	Wet taxa		0.351531	0.939381
557	Cassia fastuosa	Cassia	fastuosa				0.805						207.9	3.1		16.8431	6.4663	5.1884													Wet taxa
558	Cassia grandis	Cassia	grandis		-2.2		0.7									16.5	6.5	5	35.1188	13.3333	21.7854	11.9812			52.9						Dry taxa				0.152498	0.3703
559	Cassipourea guianensis	Cassipourea	guianensis	4.7			0.82	20	1.3				63.27	20.8733	3.4	20.355	4.5	7.9275	70.4	3.42561	66.9744	8.9	1.70873	0.878546	20.7	18.2	2.5	17.0072	-0.69	-215.722	Dry taxa				0.54919	0.16974	0.0205	5.73171
560	Cassipourea peruviana	Cassipourea	peruviana				0.711																							-131	Wet taxa		0.161357	0.376083
561	Castela peninsularis	Castela	peninsularis										44.8025	42.81																	Dry taxa
562	Castilla elastica	Castilla	elastica				0.465677												57			10.0857			32.9143					-254	Dry taxa					0.153274
563	Castilla tunu	Castilla	tunu								7.4																				Wet taxa
564	Castilla ulei	Castilla	ulei				0.472																							-91	Wet taxa	0.675043	0.269611	1.03141
565	Casuarina equisetifolia	Casuarina	equisetifolia				0.7525									17	11	3													Dry taxa
566	Cathedra acuminata	Cathedra	acuminata				0.64																							-7	Wet taxa		0.152377	0.521679
567	Catostemma fragrans	Catostemma	fragrans		-1.4		0.612767																								Wet taxa	0.560858	0.126839	0.498132
568	Catostemma milanezii	Catostemma	milanezii													19	5	7													Wet taxa
569	Cavanillesia hylogeiton	Cavanillesia	hylogeiton				0.16				10.8	0.391	365.8	0.5																-400	Dry taxa
570	Cavanillesia platanifolia	Cavanillesia	platanifolia	1.3	-0.85	-0.795	0.30835	74.4	2.26971	145			270	2		36	25	5.5											1.3	-471	Dry taxa							4.32691	0.716407
571	Cavanillesia umbellata	Cavanillesia	umbellata				0.15																							-177	Wet taxa
572	Ceanothus greggii	Ceanothus	greggii	6	-5.06		0.608		0.63																						Dry taxa							9.86842	2.52591
573	Cecropia angustifolia	Cecropia	angustifolia				0.388667				4.6																			-364	Dry taxa
574	Cecropia concolor	Cecropia	concolor	0.8	-0.2		0.16	98	4.9942		15.48	0.497	355	0.53					61.1			6.9			32					-399	Dry taxa					0.0512		5	0.662684
575	Cecropia distachya	Cecropia	distachya				0.35																							-102	Wet taxa	4.34109	0.600735	1.83343
576	Cecropia engleriana	Cecropia	engleriana				0.49																							-48	Wet taxa		0.719254	2.26
577	Cecropia ficifolia	Cecropia	ficifolia				0.266																							-60	Wet taxa		0.634996	1.96235
578	Cecropia herthae	Cecropia	herthae																											0	Wet taxa
579	Cecropia insignis	Cecropia	insignis		-0.761242		0.32471				15.45	0.384	152.7	3.4														12.96	4.73	-140	Wet taxa
580	Cecropia latiloba	Cecropia	latiloba				0.33																							-78	Wet taxa
581	Cecropia longipes	Cecropia	longipes		-1.58		0.3325				12.4	0.4005	142.6	9.35														23.3			Dry taxa
582	Cecropia marginalis	Cecropia	marginalis																											0	Wet taxa
583	Cecropia membranacea	Cecropia	membranacea				0.33																							-32	Wet taxa		1.04934	3.0102
584	Cecropia obtusa	Cecropia	obtusa				0.31				13.3																				Wet taxa		0.575956	1.79572
585	Cecropia obtusifolia	Cecropia	obtusifolia	0.755619	-0.950568		0.290963	114.33	17.4767		13.8702	0.30092	239.358	5.13333	2.8			2.3					5.59902	0.237328				9.84	20.32		Dry taxa							2.86447	0.102978
586	Cecropia palmata	Cecropia	palmata				0.466						210	1.4		28.5	19.3	4.6	79.9	36.6414	43.2586	4.8			15.3	15.3					Wet taxa				0.201585	0.071298
587	Cecropia peltata	Cecropia	peltata				0.344						259	4														18.0468		-266	Dry taxa		0.751666	2.27405
588	Cecropia polystachya	Cecropia	polystachya																											-342	Dry taxa
589	Cecropia purpurascens	Cecropia	purpurascens				0.375																								Wet taxa
590	Cecropia putumayonis	Cecropia	putumayonis																											-1	Wet taxa
591	Cecropia sciadophylla	Cecropia	sciadophylla				0.365795						237.411	2.82222																-110	Wet taxa	2.60305	1.11233	3.23249
592	Cedrela fissilis	Cedrela	fissilis	1.39667	-1.475		0.465839		9.72075	295	10.88	0.488	144.504	6.224	5.03	21.866	14.346	3.76	30.3667	14.7367	17.6133	10.9325	11.5137	1.24186	58.7008			9		-358	Dry taxa				0.0820497	0.273451		2.97602	0.607295
593	Cedrela montana	Cedrela	montana				0.3755																								Dry taxa
594	Cedrela odorata	Cedrela	odorata		-2.44	-1	0.420356		1.12				167.466	10.5111	5.06	26.329	19.0613	3.63384	49.7242	35.0103	18.9897	10.5758	8.34997	1.06881	39.7	13	25	15.7167		-223	Dry taxa		0.545404	1.89666	0.0798243	0.166881	0.105089
595	Cedrela salvadorensis	Cedrela	salvadorensis				0.56						150	3.3		13.9	8.9	2.5													Dry taxa
596	Cedrela tonduzii	Cedrela	tonduzii				0.4						210	1.8		15.45	10.05	2.7													Dry taxa
597	Cedrelinga cateniformis	Cedrelinga	cateniformis				0.475796						331.3	2.35		30.0272	23.9878	3.0197	65.3	41.6739	23.6261	8.4			26.3	14	12.3			-91	Wet taxa		0.72457	2.42766	0.112412	0.125134	0.0585229
598	Ceiba aesculifolia	Ceiba	aesculifolia	2.15009			0.505		0		12.055		228	3					21.825			10.475			67.7	24.8	42.9				Dry taxa					0.341885	0.216645	4.2576
599	Ceiba chodatii	Ceiba	chodatii				0.2139			206.35																				-230	Dry taxa
600	Ceiba insignis	Ceiba	insignis				0.2682																							-383	Dry taxa
601	Ceiba pentandra	Ceiba	pentandra		-1.7		0.316581				15.315	0.56	281.009	2.22429		26.3	14.6	5.85	29.7095	4.35296	16.647	12.0734			58.2171	19.9391	43.4895		2.11	-232	Dry taxa		0.627626	2.18427	0.0527014	0.184304	0.137679
602	Ceiba samauma	Ceiba	samauma		-0.9		0.3775	82.2	6.94183				250	1.5																-202	Dry taxa		0.503205	2.30068
603	Ceiba speciosa	Ceiba	speciosa	1.17667	-1.0125		0.303296	70.8	6.74632	409.53	12.9	0.354	412.5	0.383333																-584	Dry taxa							3.7914	0.432872
604	Celastrus pringlei	Celastrus	pringlei				0.47									26	8	9													Dry taxa
605	Celosia monosperma	Celosia	monosperma										29.44	78.21																	Dry taxa
606	Celtis brasiliensis	Celtis	brasiliensis				0.598																								Dry taxa
607	Celtis iguanaea	Celtis	iguanaea				0.6605																								Dry taxa
608	Celtis schippii	Celtis	schippii				0.629176				9.5																		-0.665	-147	Wet taxa	1.22836	0.293495	1.05586
609	Centrolobium microchaete	Centrolobium	microchaete	1.2	-1.4		0.356574	92.1	9.14167		11.94	0.442	145	4																-639	Dry taxa							3.38824	0.238789
610	Centrolobium paraense	Centrolobium	paraense				0.815521																								Dry taxa
611	Centrolobium robustum	Centrolobium	robustum				0.720667						92.4	11					68.75	18.82	49.93	12.71			18.54	11.61	6.93				Wet taxa				0.359829	0.133612	0.0499422
612	Centrolobium sclerophyllum	Centrolobium	sclerophyllum				0.678																								Dry taxa
613	Centronia dichromantha	Centronia	dichromantha				0.69																								Wet taxa
614	Cercidium floridum	Cercidium	floridum										31.7805	60.37																	Dry taxa
615	Cespedesia spathulata	Cespedesia	spathulata				0.59616				4.2																			-69	Wet taxa
616	Cestrum laevigatum	Cestrum	laevigatum																												Wet taxa
617	Cestrum racemosum	Cestrum	racemosum																											-102	Wet taxa
618	Cestrum schlechtendahlii	Cestrum	schlechtendahlii																										-0.49	-10	Wet taxa
619	Chaetocarpus schomburgkianus	Chaetocarpus	schomburgkianus		-1.41		0.826926												53.8917			14.1083			32						Wet taxa	0.171433	0.117003	0.393042		0.264616
620	Chamaecrista ensiformis	Chamaecrista	ensiformis				0.87						82.7	37.42																	Dry taxa
621	Chamaecrista xinguensis	Chamaecrista	xinguensis	3.14	-2.61333	-0.25	0.9				7.64	0.194	45.2325	30.05																	Wet taxa							3.48889	1.34574
622	Chamaecrista zygophylloides	Chamaecrista	zygophylloides										33.71	300.91																	Dry taxa
623	Chamguava schippii	Chamguava	schippii																										-1.07		Dry taxa
624	Chaunochiton kappleri	Chaunochiton	kappleri				0.525433				7.5																			-126	Wet taxa		0.15231	0.569945
625	Cheiloclinium cognatum	Cheiloclinium	cognatum				0.71						110	7		19.8	8.8	5.5	56	11.0617	44.9383	16	14.88	1.12	28	8	20		0.620861		Dry taxa	1.59294	0.0687614	0.235756	0.319062	0.1988	0.142
626	Chelyocarpus chuco	Chelyocarpus	chuco																											-274	Dry taxa
627	Chimarrhis barbata	Chimarrhis	barbata				0.71																								Wet taxa
628	Chimarrhis cymosa	Chimarrhis	cymosa				0.71						163	10																	Wet taxa
629	Chimarrhis gentryana	Chimarrhis	gentryana								1.7																			0	Wet taxa
630	Chimarrhis glabriflora	Chimarrhis	glabriflora				0.488																							-57	Wet taxa
631	Chimarrhis hookeri	Chimarrhis	hookeri				0.671667																							-4	Wet taxa		0.394924	1.43056
632	Chimarrhis turbinata	Chimarrhis	turbinata		-1.2		0.685																						0		Wet taxa		0.290508	1.29257
633	Chionanthus implicatus	Chionanthus	implicatus				0.575																							0	Wet taxa
634	Chionanthus trichotomus	Chionanthus	trichotomus																												Dry taxa
635	Chione venosa	Chione	venosa																												Dry taxa
636	Chiranthodendron pentadactylon	Chiranthodendron	pentadactylon													22	10	6													Dry taxa
637	Chlorocardium rodiei	Chlorocardium	rodiei				0.941711				3.9		137.5	11		24.6	4	10.3	64.9	1.71591	63.1841	13.3			21.8	11.4	10.4				Wet taxa	0.0933064	0.175443	0.525517	0.595012	0.205293	0.0979379
638	Chlorocardium venenosum	Chlorocardium	venenosum				0.534																							0	Wet taxa		0.291125	0.66461
639	Chloroleucon acacioides	Chloroleucon	acacioides				0.604																								Dry taxa
640	Chloroleucon dumosum	Chloroleucon	dumosum				0.562																								Dry taxa
641	Chloroleucon foliolosum	Chloroleucon	foliolosum				0.629						59.97	17.98																	Dry taxa
642	Chloroleucon mangense	Chloroleucon	mangense				0.99						47	6	8.5			4.5					1.04097	0.889228							Dry taxa
643	Chomelia parviflora	Chomelia	parviflora																42	10.2606	31.7394	11.0673			46.9327						Wet taxa
644	Chomelia ribesioides	Chomelia	ribesioides																												Dry taxa
645	Chomelia spinosa	Chomelia	spinosa				0.53																								Dry taxa
646	Chomelia tenuiflora	Chomelia	tenuiflora				0.57																							-67	Wet taxa
647	Chomelia venezuelensis	Chomelia	venezuelensis				0.52						54	99																	Wet taxa
648	Chromolucuma rubriflora	Chromolucuma	rubriflora				0.8535																								Wet taxa
649	Chrysochlamys bracteolata	Chrysochlamys	bracteolata																											0	Wet taxa
650	Chrysochlamys nicaraguensis	Chrysochlamys	nicaraguensis				0.433																								Dry taxa
651	Chrysochlamys ulei	Chrysochlamys	ulei																											-164	Wet taxa		0.102475	0.483647
652	Chrysochlamys weberbaueri	Chrysochlamys	weberbaueri				0.43																							-27	Wet taxa
653	Chrysophyllum amazonicum	Chrysophyllum	amazonicum				0.826																							-3	Wet taxa		0.217759	0.751985
654	Chrysophyllum argenteum	Chrysophyllum	argenteum				0.671503						93	20															-0.015	-141	Wet taxa	0.536883	0.148342	0.736749
655	Chrysophyllum bombycinum	Chrysophyllum	bombycinum				0.75																							0	Wet taxa
656	Chrysophyllum brenesii	Chrysophyllum	brenesii				0.662																								Dry taxa
657	Chrysophyllum cainito	Chrysophyllum	cainito	2.15	-2.1	-1.2	0.667923		5.1883	150	8.38	0.16																	5.6625		Dry taxa							3.26996	0.95
658	Chrysophyllum colombianum	Chrysophyllum	colombianum																											0	Wet taxa
659	Chrysophyllum cuneifolium	Chrysophyllum	cuneifolium				0.929623																							0	Wet taxa			0.609571
660	Chrysophyllum gonocarpum	Chrysophyllum	gonocarpum	1.83	-2.275		0.633773			147			60	38														19.2		-338	Dry taxa							2.88747	0.268031
661	Chrysophyllum lucentifolium	Chrysophyllum	lucentifolium				0.751																							-105	Wet taxa		0.331837	1.9003
662	Chrysophyllum manaosense	Chrysophyllum	manaosense																											-10	Wet taxa
663	Chrysophyllum marginatum	Chrysophyllum	marginatum				0.562167		7.58201	428.09																					Dry taxa
664	Chrysophyllum mexicanum	Chrysophyllum	mexicanum																											-279	Dry taxa
665	Chrysophyllum pomiferum	Chrysophyllum	pomiferum				0.73559																							0	Wet taxa		0.168926	0.564701
666	Chrysophyllum prieurii	Chrysophyllum	prieurii				0.884443																							-15	Wet taxa	0.0423615	0.174868	0.505367
667	Chrysophyllum sanguinolentum	Chrysophyllum	sanguinolentum	2.47			0.649806				10.45		37.2998	43.372		16	4.5	5.75	72	5.69531	66.3047	9.10413			18.8959					-14	Wet taxa	0.554381	0.192149	0.575171	0.430852	0.122786		3.81872
668	Chrysophyllum scalare	Chrysophyllum	scalare																											0	Wet taxa
669	Chrysophyllum splendens	Chrysophyllum	splendens				0.77												72.26			9.08711			18.6529						Wet taxa					0.143627
670	Chrysophyllum superbum	Chrysophyllum	superbum																											-7	Wet taxa
671	Chrysophyllum ucuquirana-branca	Chrysophyllum	ucuquirana-branca				0.709594						68.4571	35.5641																	Wet taxa		0.156018	0.516559
672	Chrysophyllum venezuelanense	Chrysophyllum	venezuelanense				0.6455																							-114	Wet taxa	0.537033	0.186777	0.647522
673	Chrysophyllum viride	Chrysophyllum	viride				0.7						67.9	38					42.88	6.08	36.8	26.41			30.71	15.45	15.26				Wet taxa				0.2576	0.21497	0.10682
674	Chukrasia tabularis	Chukrasia	tabularis										145	15					58.3829			14.6171			27	20	7
675	Ciliosemina pedunculata	Ciliosemina	pedunculata				0.56																							0	Wet taxa
676	Cinchona officinalis	Cinchona	officinalis								9.3																				Dry taxa
677	Cinchona pubescens	Cinchona	pubescens				0.54						99	25																	Wet taxa
678	Cinchonopsis amazonica	Cinchonopsis	amazonica																											-1	Wet taxa
679	Cinnamodendron dinisii	Cinnamodendron	dinisii				0.57																								Dry taxa
680	Cinnamomum amoenum	Cinnamomum	amoenum																												Dry taxa
681	Cinnamomum effusum	Cinnamomum	effusum													32	26	3													Dry taxa
682	Cinnamomum floccosum	Cinnamomum	floccosum								8.75																				Wet taxa
683	Cinnamomum glaziovii	Cinnamomum	glaziovii																												Dry taxa
684	Cinnamomum hammelianum	Cinnamomum	hammelianum				0.492																								Dry taxa
685	Cinnamomum triplinerve	Cinnamomum	triplinerve				0.47																						2.71	-143.222	Wet taxa
686	Cissus fuliginea	Cissus	fuliginea		-0.73		0.2						169.517	1.84159																	Dry taxa
687	Citharexylum affine	Citharexylum	affine				0.71						77	18	7.8			4.3					8.38193	3.74036							Dry taxa
688	Citharexylum poeppigii	Citharexylum	poeppigii										124	16																-221	Dry taxa
689	Citharexylum subflavescens	Citharexylum	subflavescens				0.63																								Wet taxa
690	Citronella incarum	Citronella	incarum				0.49				9.2																			-50	Wet taxa			0.771624
691	Citronella paniculata	Citronella	paniculata																												Wet taxa
692	Citrus sinensis	Citrus	sinensis	3.7				36.2
693	Clarisia biflora	Clarisia	biflora				0.540317						121	8																-162	Wet taxa	0.863572	0.306331	1.20717
694	Clarisia racemosa	Clarisia	racemosa				0.571848				6.8		164.733	6.16667		23.5537	16.9011	3.3263	47.34	11.18	36.16	10.89			41.77	14.36	27.41			-183	Wet taxa	0.52656	0.319447	1.22505	0.20678	0.238861	0.156744
695	Clathrotropis macrocarpa	Clathrotropis	macrocarpa				0.592667																							-16	Wet taxa		0.176975	0.535929
696	Clathrotropis nitida	Clathrotropis	nitida																											-7	Wet taxa
697	Clavija nutans	Clavija	nutans										20	194	2.5			5					6.09469	3.42826							Wet taxa
698	Clavija ornata	Clavija	ornata										41	78																	Dry taxa
699	Clavija spinosa	Clavija	spinosa										20	122	2.5			5					3.83274	2.15592							Wet taxa
700	Clavija weberbaueri	Clavija	weberbaueri										40	98	6			6					12.315	8.49738							Wet taxa
701	Clethra cuneata	Clethra	cuneata								10.2333																				Wet taxa
702	Clethra fagifolia	Clethra	fagifolia				0.5				8.1																				Wet taxa
703	Clethra lanata	Clethra	lanata				0.5									42	26	8													Dry taxa
704	Clethra mexicana	Clethra	mexicana				0.55									35	21	7													Dry taxa
705	Clethra obovata	Clethra	obovata				0.5																								Wet taxa
706	Clethra scabra	Clethra	scabra				0.486				5.7																				Wet taxa
707	Clitoria fairchildiana	Clitoria	fairchildiana													15	5.8	4.6	42	6.27947	35.7205	11.0673			46.9327						Wet taxa
708	Cnidoscolus oligandrus	Cnidoscolus	oligandrus				0.307																								Dry taxa
709	Cnidoscolus pubescens	Cnidoscolus	pubescens				0.44																								Dry taxa
710	Cnidoscolus spinosus	Cnidoscolus	spinosus						4.21223				105.758																		Dry taxa
711	Coccoloba acuminata	Coccoloba	acuminata				0.5935																								Dry taxa
712	Coccoloba arborescens	Coccoloba	arborescens						5.16992									5.21008	83.849			7.46601			8.68498						Dry taxa
713	Coccoloba barbadensis	Coccoloba	barbadensis				0.75		0		10		101.336	27.2467	5.2	30	10	7.1					3.92134	0.533216							Dry taxa
714	Coccoloba belizensis	Coccoloba	belizensis																											-263	Dry taxa
715	Coccoloba brasiliensis	Coccoloba	brasiliensis				0.687																								Dry taxa
716	Coccoloba caracasana	Coccoloba	caracasana				0.43						100	10																	Dry taxa
717	Coccoloba coronata	Coccoloba	coronata																										0.32	-27	Wet taxa
718	Coccoloba densifrons	Coccoloba	densifrons				0.641																							-27	Wet taxa		0.168895	0.696475
719	Coccoloba fallax	Coccoloba	fallax																											0	Wet taxa
720	Coccoloba laevis	Coccoloba	laevis				0.74						84.19	50.4																	Dry taxa
721	Coccoloba lehmannii	Coccoloba	lehmannii				0.58																							-88.25	Wet taxa
722	Coccoloba liebmannii	Coccoloba	liebmannii				0.67		0		8.87		95	5	6.4			4.1					3.54411	1.01938							Dry taxa
723	Coccoloba manzinellensis	Coccoloba	manzinellensis		-1.38548							0.222																	0.44		Dry taxa
724	Coccoloba mollis	Coccoloba	mollis				0.675																							-156	Wet taxa		0.323144	1.26283
725	Coccoloba padiformis	Coccoloba	padiformis				0.7835						106	16																-362	Dry taxa		0.272241	0.870611
726	Coccoloba ramosissima	Coccoloba	ramosissima				0.81						47.65	120.51																	Dry taxa
727	Coccoloba rosea	Coccoloba	rosea				0.8						55	50.25																	Dry taxa
728	Cochlospermum orinocense	Cochlospermum	orinocense				0.24193						130	2.3																-238	Dry taxa
729	Cochlospermum regium	Cochlospermum	regium										144.48	5.05																	Dry taxa
730	Cochlospermum vitifolium	Cochlospermum	vitifolium	1.19	-1.11375		0.202273				3.8	0.28	226.838	10.3975	4.9			3					4.37435	0.370837						-604	Dry taxa							6.06369	0.425322
731	Coffea arabica	Coffea	arabica	2.5				40
732	Cojoba arborea	Cojoba	arborea				0.6525									27	13	7												-238	Dry taxa
733	Cojoba rufescens	Cojoba	rufescens	3.25	-3.2	-1.935	0.627537	51.7	1.77641	50	7.29																		11.5		Dry taxa							5.09289	1.05295
734	Colophospermum mopane	Colophospermum	mopane																50.9276			13.7724			35.3
735	Colubrina arborescens	Colubrina	arborescens				0.7																							0	Wet taxa		0.112793	0.455688
736	Colubrina glandulosa	Colubrina	glandulosa				0.586292																							-277	Dry taxa
737	Colubrina viridis	Colubrina	viridis										58.8734	42.68																	Dry taxa
738	Comarostaphylis polifolia	Comarostaphylis	polifolia	4	-4.56		0.648		0.67																						Dry taxa							6.17284	0.869197
739	Combretum duarteanum	Combretum	duarteanum				0.821																								Dry taxa
740	Combretum farinosum	Combretum	farinosum		-2.938		0.57						96.079	3.44081																	Dry taxa
741	Combretum leprosum	Combretum	leprosum	4.18	-1.3		0.583333	84.6	5.39161				73.77	36.01																-542	Dry taxa	1.9154	0.354745	1.18636				7.08475	3.28745
742	Commiphora leptophloeos	Commiphora	leptophloeos				0.3975						105.91	18.76																	Dry taxa
743	Compsoneura capitellata	Compsoneura	capitellata				0.64																							-2	Wet taxa		0.123994	0.661526
744	Compsoneura sprucei	Compsoneura	sprucei				0.64																							0	Wet taxa
745	Compsoneura ulei	Compsoneura	ulei																											-8	Wet taxa
746	Conceveiba guianensis	Conceveiba	guianensis				0.539496																							-98	Wet taxa	0.546248	0.154147	0.612073
747	Conceveiba martiana	Conceveiba	martiana				0.43																							-11	Wet taxa		0.289175	1.04762
748	Conceveiba pleiostemona	Conceveiba	pleiostemona				0.267979																								Wet taxa
749	Conceveiba rhytidocarpa	Conceveiba	rhytidocarpa																											-85	Wet taxa		0.19915	1.13035
750	Conceveiba terminalis	Conceveiba	terminalis				0.65																							-11	Wet taxa
751	Condaminea corymbosa	Condaminea	corymbosa				0.64																								Wet taxa
752	Connarus perrottetii	Connarus	perrottetii				0.45																						0		Wet taxa
753	Conostegia cinnamomea	Conostegia	cinnamomea																										2.12		Dry taxa
754	Conostegia pittieri	Conostegia	pittieri																												Dry taxa
755	Conostegia xalapensis	Conostegia	xalapensis				0.58						55.69	19.47																	Dry taxa
756	Copaifera aromatica	Copaifera	aromatica				0.65						144	3.9		14.7	8.5	3.1													Dry taxa
757	Copaifera camibar	Copaifera	camibar				0.78						118	5.8		16.35	9.55	3.4													Dry taxa
758	Copaifera canime	Copaifera	canime				0.563																								Dry taxa
759	Copaifera duckei	Copaifera	duckei		-2.6		0.635				9.6	0.2075																			Wet taxa
760	Copaifera guyanensis	Copaifera	guyanensis				0.651158						120	5																	Wet taxa
761	Copaifera langsdorffii	Copaifera	langsdorffii				0.745						103.6	6.5		25.6	8.2	8.7		11											Wet taxa
762	Copaifera martii	Copaifera	martii																62	21.7372	40.2628	9.75852			28.2415						Wet taxa
763	Copaifera multijuga	Copaifera	multijuga	2.4	-2.53		0.506923																								Wet taxa							4.73445	0.662954
764	Copaifera paupera	Copaifera	paupera																											-14	Wet taxa
765	Copaifera reticulata	Copaifera	reticulata				0.625																							-197	Wet taxa		0.527104	1.35137
766	Copaifera trapezifolia	Copaifera	trapezifolia										78	25																	Wet taxa
767	Cordia alba	Cordia	alba	2.46	-2.1		0.488333		0.76		6.29		110.308	12.3333	9.4			4.1					12.315	3.52954							Dry taxa							5.03754	1.01818
768	Cordia alliodora	Cordia	alliodora	2.57375	-2.77875	-1.06667	0.493896	55.415	7.08476	258.667	13.4433	0.253714	86.2457	44.0168	5.31627	14	8	2.5735	47.1	15.3796	31.7204	11.9	11.8766	3.70865	41			13.9866	16.53	-337	Dry taxa		0.375467	1.28958	0.156666	0.202497		5.12702	0.974263
769	Cordia americana	Cordia	americana	2.2025	-1.5		0.723133		2.1988		3.2		54.2	58					53.25	8.5	44.75	17.05			29.7	17.97	11.73				Dry taxa				0.323602	0.214771	0.0848235	3.16845	1.32513
770	Cordia bicolor	Cordia	bicolor				0.46625				13.6	0.326							54.384	27.1282	27.2557	8.08551			37.5305				0.2	-274	Dry taxa		0.280141	0.598291	0.12708	0.174986
771	Cordia collococca	Cordia	collococca	2.24	-1.9		0.4325		3.7				50.9247	39																	Dry taxa							5.17919	0.935499
772	Cordia curassavica	Cordia	curassavica				0.615						65.6225	40.5167				3.42													Dry taxa
773	Cordia cymosa	Cordia	cymosa	1.54			0.74		7.14				50.3868	47					40.87			22.86			36.27	15.14	21.13				Dry taxa					0.268398	0.156362	2.08108
774	Cordia diversifolia	Cordia	diversifolia																											-303	Dry taxa
775	Cordia ecalyculata	Cordia	ecalyculata				1.076						81	9																	Wet taxa
776	Cordia elaeagnoides	Cordia	elaeagnoides	2.47181	-3.11		0.71	134.17	1.59				148.591	22.372	7.66692			5.2					17.2215	4.71141							Dry taxa							3.73638	-0.985262
777	Cordia exaltata	Cordia	exaltata				0.402483																						6.74	-47	Wet taxa		0.22127	0.782687
778	Cordia gerascanthus	Cordia	gerascanthus				0.7325						114	16.3		21.5	11.3	5.1													Dry taxa
779	Cordia guanacastensis	Cordia	guanacastensis				0.523																								Dry taxa
780	Cordia inermis	Cordia	inermis		-1.1				1.92				33.4447	41																	Dry taxa
781	Cordia lasiocalyx	Cordia	lasiocalyx	2.51	-1		0.39744		3.73				43.843	37															0.275		Dry taxa							6.31542	1.82342
782	Cordia lomatoloba	Cordia	lomatoloba				0.41																							-149	Wet taxa
783	Cordia lucidula	Cordia	lucidula	0.91					3.33				47.1597	23																	Wet taxa
784	Cordia macrocephala	Cordia	macrocephala		-1.8				2.3				36.4925	41																	Dry taxa
785	Cordia mexiana	Cordia	mexiana																											-38	Wet taxa
786	Cordia nodosa	Cordia	nodosa				0.4				8	0.1617																		-74	Wet taxa		0.125563	0.443492
787	Cordia oncocalyx	Cordia	oncocalyx	1.65			0.695																								Dry taxa							2.3741
788	Cordia panamensis	Cordia	panamensis	2.29	-1.8		0.523		11.6				56.3927	50																-108	Wet taxa							4.37859	1.05416
789	Cordia ripicola	Cordia	ripicola																											-101	Wet taxa
790	Cordia sagotii	Cordia	sagotii				0.408742																								Wet taxa		0.160144	0.739846
791	Cordia salvadorensis	Cordia	salvadorensis				0.64						200	4	9.6			3.4					12.5664	2.52855							Dry taxa
792	Cordia scabrifolia	Cordia	scabrifolia				0.474																							-132	Wet taxa
793	Cordia sebestena	Cordia	sebestena				0.66																								Dry taxa
794	Cordia sericicalyx	Cordia	sericicalyx				0.38745																							-161	Wet taxa
795	Cordia silvestris	Cordia	silvestris										105.2	5.1																	Wet taxa
796	Cordia sonorae	Cordia	sonorae				0.81						100	20	7.8			4.3					15.708	5.28315							Dry taxa
797	Cordia sprucei	Cordia	sprucei																										-5.16		Wet taxa
798	Cordia thaisiana	Cordia	thaisiana				0.62												40.87			22.86			36.27	15.14	21.13				Wet taxa					0.224874	0.131006
799	Cordia toqueve	Cordia	toqueve																											-82	Wet taxa
800	Cordia trichotoma	Cordia	trichotoma	1.795	-2.41333		0.572307		6.65685	147	3		77.1851	65.9567		19.28	7.8	5.74	48.125	7.09834	41.0267	17.2444			34.6306	20.2	18.53				Dry taxa				0.234799	0.198193	0.106049	3.36404	0.138055
801	Cordia ucayaliensis	Cordia	ucayaliensis				0.41																							-123	Wet taxa		0.115837	0.595585
802	Cordia ulei	Cordia	ulei																											0	Wet taxa
803	Cordiera concolor	Cordiera	concolor																												Dry taxa
804	Cordiera macrophylla	Cordiera	macrophylla				0.541389				9.24667	0.17155																		-516	Dry taxa
805	Cordiera myrciifolia	Cordiera	myrciifolia																											-1	Wet taxa
806	Cordiera sessilis	Cordiera	sessilis				0.88																								Wet taxa
807	Cordyla africana	Cordyla	africana										168.667	2.33333																	Wet taxa
808	Cornus disciflora	Cornus	disciflora				0.57875									28	18	5													Dry taxa
809	Corythophora alta	Corythophora	alta				0.7259																								Wet taxa	0.295299	0.14866	0.599401
810	Corythophora rimosa	Corythophora	rimosa				0.75345																								Wet taxa		0.12167	0.447106
811	Cosmibuena grandiflora	Cosmibuena	grandiflora										83.5	14																	Wet taxa
812	Cosmibuena macrocarpa	Cosmibuena	macrocarpa																												Dry taxa
813	Cosmibuena valerioi	Cosmibuena	valerioi				0.496		0.566472																			1.64681			Dry taxa
814	Costus pulverulentus	Costus	pulverulentus								6.1	0.24																			Dry taxa
815	Couepia bernardii	Couepia	bernardii																											0	Wet taxa
816	Couepia bracteosa	Couepia	bracteosa				0.764333				7																			0	Wet taxa		0.147916	0.392102
817	Couepia caryophylloides	Couepia	caryophylloides				0.7595						225	2																	Wet taxa	0.241952	0.175495	0.513213
818	Couepia chrysocalyx	Couepia	chrysocalyx																											-18	Wet taxa
819	Couepia dolichopoda	Couepia	dolichopoda				0.8																							-1	Wet taxa
820	Couepia elata	Couepia	elata				0.768839																							-22	Wet taxa
821	Couepia grandiflora	Couepia	grandiflora										114.31	6.98																	Dry taxa
822	Couepia guianensis	Couepia	guianensis				0.75878																							-1	Wet taxa	0.540424	0.135289	0.471683
823	Couepia latifolia	Couepia	latifolia																											-179	Wet taxa
824	Couepia longipendula	Couepia	longipendula	2.5	-1.6		0.93875				7	0.0979																			Wet taxa		0.12738	0.360206				2.66312	1.40147
825	Couepia macrophylla	Couepia	macrophylla																											0	Wet taxa
826	Couepia obovata	Couepia	obovata				0.8																							-25	Wet taxa
827	Couepia paraensis	Couepia	paraensis				0.72																								Wet taxa
828	Couepia parillo	Couepia	parillo				0.82																							-12	Wet taxa
829	Couepia racemosa	Couepia	racemosa																											0	Wet taxa
830	Couepia ulei	Couepia	ulei				0.802655																							0	Wet taxa
831	Couepia williamsii	Couepia	williamsii				0.812																							0	Wet taxa
832	Couma catingae	Couma	catingae																											-1	Wet taxa
833	Couma guianensis	Couma	guianensis				0.526545																							0	Wet taxa		0.230962	0.625085
834	Couma macrocarpa	Couma	macrocarpa				0.497812				6.9																			-11	Wet taxa		0.23664	0.724507
835	Couma utilis	Couma	utilis				0.588																								Wet taxa
836	Couratari guianensis	Couratari	guianensis				0.556303						133.572	13.1366		11.55	6.55	2.5												-127	Wet taxa	0.0982078	0.204671	0.871292
837	Couratari macrosperma	Couratari	macrosperma				0.67																							-268	Dry taxa		0.193393	0.586572
838	Couratari oblongifolia	Couratari	oblongifolia				0.49875																						0		Wet taxa		0.290291	1.69357
839	Couratari oligantha	Couratari	oligantha																											0	Wet taxa
840	Couratari scottmorii	Couratari	scottmorii				0.79						164	3.7		16.75	8.35	4.2													Dry taxa
841	Couratari stellata	Couratari	stellata				0.646206						99.4661	50.9085	6.41	25.67	12.85	6.41					7.5611	1.26185					-1.59	-3	Wet taxa		0.125724	0.549668
842	Couratari tenuicarpa	Couratari	tenuicarpa				0.605																								Wet taxa
843	Couroupita guianensis	Couroupita	guianensis				0.412007																							-106	Wet taxa
844	Coursetia ferruginea	Coursetia	ferruginea	2.42	-4.7		0.55	44	16.8994																					-593	Dry taxa							4.4	-0.806924
845	Coussapoa asperifolia	Coussapoa	asperifolia				0.45164																							-11	Wet taxa
846	Coussapoa jatun-sachensis	Coussapoa	jatun-sachensis																											0	Wet taxa
847	Coussapoa orthoneura	Coussapoa	orthoneura				0.551																							-18	Wet taxa
848	Coussapoa ovalifolia	Coussapoa	ovalifolia																											-73	Wet taxa
849	Coussapoa trinervia	Coussapoa	trinervia				0.466																							-78	Wet taxa
850	Coussapoa villosa	Coussapoa	villosa				0.39																							-195	Wet taxa
851	Coussarea albescens	Coussarea	albescens	4.37333	-3.21		0.63675						20.4916	131.4															0.88		Wet taxa		0.0457026	0.144467				6.86821	2.16941
852	Coussarea ampla	Coussarea	ampla				0.476																								Wet taxa
853	Coussarea contracta	Coussarea	contracta																												Dry taxa
854	Coussarea curvigemma	Coussarea	curvigemma				0.61																						-0.87		Dry taxa
855	Coussarea hirticalyx	Coussarea	hirticalyx				0.645																								Wet taxa
856	Coussarea klugii	Coussarea	klugii				0.61																								Wet taxa
857	Coussarea macrophylla	Coussarea	macrophylla																										0.81		Wet taxa
858	Coussarea micrococca	Coussarea	micrococca																										3.45		Wet taxa
859	Coussarea ovalis	Coussarea	ovalis																										9.98		Wet taxa
860	Coussarea paniculata	Coussarea	paniculata								3.62	0.032																	6.08	0	Wet taxa
861	Coussarea platyphylla	Coussarea	platyphylla																											-209	Dry taxa
862	Coussarea tenuiflora	Coussarea	tenuiflora																											-35	Wet taxa
863	Coutarea hexandra	Coutarea	hexandra				0.6																							-390	Dry taxa		0.287175	0.817942
864	Crataeva tapia	Crataeva	tapia				0.508																								Dry taxa
865	Crateva tapia	Crateva	tapia				0.477625												47.3347			13.3653			39.3					-372	Dry taxa					0.187707
866	Cremastosperma cauliflorum	Cremastosperma	cauliflorum																											0	Wet taxa
867	Cremastosperma leiophyllum	Cremastosperma	leiophyllum																											-103	Wet taxa
868	Crepidospermum goudotianum	Crepidospermum	goudotianum				0.5915																							-291	Dry taxa		0.202074	0.600526
869	Crepidospermum prancei	Crepidospermum	prancei																											0	Wet taxa
870	Crepidospermum rhoifolium	Crepidospermum	rhoifolium				0.57729																							-43	Wet taxa		0.150961	0.425668
871	Crescentia alata	Crescentia	alata		-2.462		0.631712						49.9175	57.12					42.3046			12.7954			44.9						Dry taxa					0.283639
872	Crescentia cujete	Crescentia	cujete				0.6555																								Dry taxa
873	Crossopetalum parviflorum	Crossopetalum	parviflorum																										11.55		Dry taxa
874	Croton amazonicus	Croton	amazonicus										81.31	16	3.00125								8.30802	1.27191							Wet taxa
875	Croton billbergianus	Croton	billbergianus	0.60959			0.44668	62.22	14.4276		10.0111	0.1332	72.32	21	2.94261								8.62633	1.4611					1.65		Dry taxa							1.36471
876	Croton blanchetianus	Croton	blanchetianus	0.13			0.62						46.01	78.64																	Dry taxa							0.209677
877	Croton celtidifolius	Croton	celtidifolius	1.91877	-1.46		0.340329																								Dry taxa							5.63653	0.837594
878	Croton cuneatus	Croton	cuneatus				0.41																							0	Wet taxa
879	Croton draconoides	Croton	draconoides				0.626		1				54	89	4.1	13		4	61			16	12.0594	3.94057	23	19	4				Wet taxa					0.14398	0.02504
880	Croton echioideus	Croton	echioideus										24.83	369.23																	Dry taxa
881	Croton floribundus	Croton	floribundus				0.6						55.32	19	4.68235								4.56676	1.67701							Wet taxa
882	Croton glabellus	Croton	glabellus				1									24	14	5													Dry taxa
883	Croton killipianus	Croton	killipianus				0.356																								Wet taxa
884	Croton lechleri	Croton	lechleri										149.3	7	5.60097								12.2548	1.90794						-22	Wet taxa
885	Croton matourensis	Croton	matourensis				0.533084						166.96	6	5.15019								13.1361	1.67083						-115	Wet taxa		0.881058	1.92338
886	Croton palanostigma	Croton	palanostigma										121.3	11	4.36902								12.7117	1.89738						-2	Wet taxa
887	Croton piptocalyx	Croton	piptocalyx																												Wet taxa
888	Croton pycnadenius	Croton	pycnadenius										49	93	4.8	10.4		2.8	57			17	11.8863	5.11372	26	22	4				Wet taxa
889	Croton sampatik	Croton	sampatik																											-375	Dry taxa
890	Croton schiedeanus	Croton	schiedeanus																											-352	Dry taxa
891	Croton suberosus	Croton	suberosus										38.22	88.71																	Dry taxa
892	Croton tessmannii	Croton	tessmannii				0.4115																							-61	Wet taxa		0.344724	1.24732
893	Crudia glaberrima	Crudia	glaberrima				0.785																							-15	Wet taxa		0.160381	0.762795
894	Cryosophila stauracantha	Cryosophila	stauracantha																											-203	Dry taxa
895	Cryptocarya aschersoniana	Cryptocarya	aschersoniana				0.57																								Dry taxa
896	Cryptocarya moschata	Cryptocarya	moschata																												Dry taxa
897	Cryptocarya saligna	Cryptocarya	saligna						4.71686									3.88235	82.092			8.12885			9.77917						Wet taxa
898	Cryptocarya yasuniensis	Cryptocarya	yasuniensis																											0	Wet taxa
899	Cupania cinerea	Cupania	cinerea				0.53701				10.6	0.29	74.9453	25.2257				2.615	48.5			11			40.5					-471	Dry taxa		0.553956	1.795		0.217489
900	Cupania dentata	Cupania	dentata				0.625						185	7	4.2	19	11	4					18.8162	1.7475							Dry taxa
901	Cupania diphylla	Cupania	diphylla																												Wet taxa
902	Cupania guatemalensis	Cupania	guatemalensis		-2.842		0.598889																								Dry taxa
903	Cupania hirsuta	Cupania	hirsuta																										5.54		Wet taxa
904	Cupania impressinervia	Cupania	impressinervia										106.53	23	5.41	20.75	9.17	5.79					20.5004	4.37583							Dry taxa
905	Cupania latifolia	Cupania	latifolia																										2.08	-78	Wet taxa
906	Cupania livida	Cupania	livida				0.584																							-85	Wet taxa
907	Cupania rubiginosa	Cupania	rubiginosa								6.4																				Wet taxa
908	Cupania rufescens	Cupania	rufescens																										0.01		Dry taxa
909	Cupania scrobiculata	Cupania	scrobiculata				0.6						122.685	10.215		19.12	8.015	5.5525	76.5	13.4207	63.0793	6.9			16.6	15	1.6		0	-239	Dry taxa	1.00084	0.199871	0.599099	0.378476	0.0996	0.0096
910	Cupania seemannii	Cupania	seemannii																										6.8675		Dry taxa
911	Cupania vernalis	Cupania	vernalis				0.6625																								Dry taxa
912	Curatella americana	Curatella	americana	1.22	-1.84667	-1.04	0.546338		4.53554	93.04	5.8	0.263	95.454	14.025		33.5	16.75	6.72875	31.5259	7.88146	23.6444	11.5741			56.9						Dry taxa				0.129178	0.310866		2.39216	0.190131
913	Cuspidaria pulchra	Cuspidaria	pulchra										44.7883	28					78			10			12	9	3				Wet taxa
914	Cyathea caracasana	Cyathea	caracasana				0.55																								Wet taxa
915	Cyathea delgadii	Cyathea	delgadii																												Dry taxa
916	Cyathea phalerata	Cyathea	phalerata																												Wet taxa
917	Cybianthus densiflorus	Cybianthus	densiflorus										17	174	4			4					3.94945	4.59175							Wet taxa
918	Cybianthus glaber	Cybianthus	glaber										24	167	3			8					7.5549	4.24963							Wet taxa
919	Cybianthus guyanensis	Cybianthus	guyanensis										32	89	3			8					7.1578	2.93582							Wet taxa
920	Cybianthus iteoides	Cybianthus	iteoides				0.59																								Wet taxa
921	Cybianthus marginatus	Cybianthus	marginatus				0.59																								Wet taxa
922	Cybianthus nemoralis	Cybianthus	nemoralis										31	65	4			6					4.90599	2.85885							Wet taxa
923	Cybianthus nestorii	Cybianthus	nestorii								9.4																				Wet taxa		0.0939176	0.438639
924	Cybianthus peruvianus	Cybianthus	peruvianus				0.73						48	104	6			8					18.8194	10.5859						0	Wet taxa
925	Cybianthus venezuelanus	Cybianthus	venezuelanus										30	209	4			6					14.7733	8.92966							Wet taxa
926	Cyclolobium blanchetianum	Cyclolobium	blanchetianum				0.66						236.3	2.63333																	Dry taxa
927	Cyclolobium brasiliense	Cyclolobium	brasiliense																											-668	Dry taxa
928	Cymbopetalum baillonii	Cymbopetalum	baillonii				0.48						109.994	9.4808	3.8			3.2					5.64104	0.658025							Dry taxa
929	Cymbopetalum mayanum	Cymbopetalum	mayanum																											-210	Dry taxa
930	Cynometra bauhiniifolia	Cynometra	bauhiniifolia				0.7875																								Wet taxa
931	Cynometra hemitomophylla	Cynometra	hemitomophylla				0.78						140	2		21.05	11.85	4.6													Dry taxa
932	Cynometra longicuspis	Cynometra	longicuspis																											0	Wet taxa		0.112859	0.392029
933	Cynometra marginata	Cynometra	marginata																											0	Wet taxa
934	Cynometra martiana	Cynometra	martiana																											0	Wet taxa
935	Cynometra oaxacana	Cynometra	oaxacana										83.5717	38.6392																	Dry taxa
936	Cynophalla flexuosa	Cynophalla	flexuosa	2.68			0.56		3.21475				76	42				4.68908	90.322			6.28864			3.38934					-686	Dry taxa					0.0189803		4.78571
937	Cynophalla hastata	Cynophalla	hastata										70	52																	Dry taxa
938	Cynophalla linearis	Cynophalla	linearis				0.796																								Dry taxa
939	Cynophalla verrucosa	Cynophalla	verrucosa				0.848																								Dry taxa
940	Cyrillopsis paraensis	Cyrillopsis	paraensis				0.764																								Wet taxa		0.275038	0.987505
941	Cyrtocarpa edulis	Cyrtocarpa	edulis										30.7781	83.45																	Dry taxa
942	Cyrtocarpa procera	Cyrtocarpa	procera										98	19																	Dry taxa
943	Dacryodes belemensis	Dacryodes	belemensis				0.52																							0	Wet taxa
944	Dacryodes chimantensis	Dacryodes	chimantensis																											-10	Wet taxa
945	Dacryodes cuspidata	Dacryodes	cuspidata				0.493																								Wet taxa		0.184946	0.742854
946	Dacryodes nitens	Dacryodes	nitens				0.547667																							-33	Wet taxa		0.155291	0.574039
947	Dacryodes peruviana	Dacryodes	peruviana				0.53																							0	Wet taxa		0.181776	0.901413
948	Dacryodes roraimensis	Dacryodes	roraimensis																											-8	Wet taxa
949	Dacryodes sclerophylla	Dacryodes	sclerophylla																											0	Wet taxa
950	Dalbergia acuta	Dalbergia	acuta				0.797																								Dry taxa
951	Dalbergia cearensis	Dalbergia	cearensis				0.905667																								Dry taxa
952	Dalbergia congestiflora	Dalbergia	congestiflora				0.83						71	23	7.5			3.1					9.10614	4.25411							Dry taxa
953	Dalbergia frutescens	Dalbergia	frutescens				0.795						80	28		20.6	8.8	5.9	59	10.7667	48.2333	19			22	14	8			-38	Wet taxa				0.383455	0.1749	0.0636
954	Dalbergia granadillo	Dalbergia	granadillo				1.01						251	2	5			5					9.89617	0.804248							Dry taxa
955	Dalbergia latifolia	Dalbergia	latifolia				0.476333						125	4.5					55.6882			14.3118			30	15	15									0.1429	0.07145
956	Dalbergia miscolobium	Dalbergia	miscolobium										96.6667	19																	Dry taxa
957	Dalbergia nigra	Dalbergia	nigra				0.807167						164.488	3.6	6.12	21.23	11.0433	5.09333	53.67	14.0681	39.6019	8.93358	9.00619	1.51467	37.3964	23	22				Dry taxa				0.319653	0.301851	0.177577
958	Dalbergia retusa	Dalbergia	retusa		-2.2	-1.5	0.8493			131.583			182	2.93333		25.4	10.5	7.45	66	12.8859	53.1141	4			30	12	18	9.6			Dry taxa				0.451098	0.25479	0.152874
959	Dalbergia stevensonii	Dalbergia	stevensonii				0.787																							-248	Dry taxa
960	Daphnopsis americana	Daphnopsis	americana				0.326																								Dry taxa
961	Daphnopsis brasiliensis	Daphnopsis	brasiliensis				0.52																								Wet taxa
962	Daphnopsis coriacea	Daphnopsis	coriacea																												Wet taxa
963	Daphnopsis equatorialis	Daphnopsis	equatorialis																											0	Wet taxa
964	Daphnopsis fasciculata	Daphnopsis	fasciculata																												Wet taxa
965	Daphnopsis megacarpa	Daphnopsis	megacarpa										34.18	43.11																	Dry taxa
966	Dasyphyllum brasiliense	Dasyphyllum	brasiliense																												Wet taxa
967	Dasyphyllum spinescens	Dasyphyllum	spinescens																												Dry taxa
968	Davilla elliptica	Davilla	elliptica										101.47	8.97																	Dry taxa
969	Davilla rugosa	Davilla	rugosa									0.18																			Dry taxa
970	Delonix regia	Delonix	regia				0.8							6																	Wet taxa
971	Dendrobangia boliviana	Dendrobangia	boliviana				0.636196						206.285	5.775		25.67	15.67	5	44.1	16.4333	27.6667	18.9			37	30	7			-15	Wet taxa	0.413154	0.196451	0.751108	0.176015	0.235393	0.0445338
972	Dendrobangia multinervia	Dendrobangia	multinervia				0.67																							0	Wet taxa
973	Dendropanax arboreus	Dendropanax	arboreus				0.409979				7.77	0.247	85.9544	29.8364	2.2	31	17	4.65	68.9	20.7202	48.1798	12	18.0563	1.47339	19.1				1.37	-233	Dry taxa		0.236004	0.953678	0.197527	0.0783061
974	Dendropanax caucanus	Dendropanax	caucanus				0.481																							-18	Wet taxa
975	Dendropanax cuneatus	Dendropanax	cuneatus				0.42						60	85																-13	Wet taxa
976	Dendropanax gonatopodus	Dendropanax	gonatopodus				0.384																								Dry taxa
977	Dendropanax latilobus	Dendropanax	latilobus						0.929595																						Dry taxa
978	Dendropanax macropodus	Dendropanax	macropodus				0.42																							-89	Wet taxa
979	Dendropanax querceti	Dendropanax	querceti																												Dry taxa
980	Dendropanax resinosus	Dendropanax	resinosus								3.6																				Wet taxa
981	Dendropanax umbellatus	Dendropanax	umbellatus																											0	Wet taxa		0.0966894	0.319642
982	Derris hedyosma	Derris	hedyosma				0.77117						146	8																	Dry taxa
983	Detarium senegalense	Detarium	senegalense										226.385	5.5					49.4006			13.5994			37	21	16
984	Dialium guianense	Dialium	guianense		-2.44		0.837259						145.9	7.6		18.9629	10.9919	3.9855											0	-166	Wet taxa	0.387064	0.235514	0.921137
985	Dialypetalanthus fuscescens	Dialypetalanthus	fuscescens																											-290	Dry taxa
986	Dicksonia sellowiana	Dicksonia	sellowiana				0.55																								Wet taxa
987	Diclinanona calycina	Diclinanona	calycina				0.47																							-2	Wet taxa
988	Diclinanona tessmannii	Diclinanona	tessmannii				0.47																							0	Wet taxa		0.126518	0.414828
989	Dicorynia guianensis	Dicorynia	guianensis	1.39767	-1.95333		0.643785		6.25318	442.076	9.11667	0.176667	235.724	3.42437	5.21589	21.4675	11.2049	4.15252	46.297	13.872	32.425	14.9919	13.9227	1.06101	38.7112	11.5218	27.1894	22.4677			Wet taxa	0.263549	0.316742	1.12049	0.208747	0.249217	0.175042	2.27242	0.0565521
990	Dictyoloma vandellianum	Dictyoloma	vandellianum																												Wet taxa
991	Dicymbe altsonii	Dicymbe	altsonii				0.75768				7.4																				Wet taxa	0.438523	0.353532	1.08542
992	Dicymbe uaiparuensis	Dicymbe	uaiparuensis								5.8																				Wet taxa		0.203506	0.52706
993	Dieffenbachia pittieri	Dieffenbachia	pittieri								3	0.12																			Dry taxa
994	Dilodendron bipinnatum	Dilodendron	bipinnatum																											-522	Dry taxa
995	Dilodendron costaricense	Dilodendron	costaricense				0.6																								Dry taxa
996	Dimorphandra cuprea	Dimorphandra	cuprea											4.5																	Wet taxa
997	Dimorphandra davisii	Dimorphandra	davisii				0.861							7.5																	Wet taxa
998	Dimorphandra macrostachya	Dimorphandra	macrostachya				0.695							3.5																	Wet taxa
999	Dimorphandra mollis	Dimorphandra	mollis										87.8205	14.6962				4.43612													Dry taxa
1000	Dimorphandra pennigera	Dimorphandra	pennigera											3.5																	Wet taxa
1001	Dinizia excelsa	Dinizia	excelsa		-1.95		0.931286				10.4	0.2055	180	5		13.73	2.455	5.6375		6.66667											Dry taxa
1002	Diospyros artanthifolia	Diospyros	artanthifolia																										2.61	-152	Wet taxa		0.148401	0.60257
1003	Diospyros capreifolia	Diospyros	capreifolia				0.73																							-115	Wet taxa		0.137673	0.763898
1004	Diospyros carbonaria	Diospyros	carbonaria				0.73																								Wet taxa		0.0772377	0.296776
1005	Diospyros hispida	Diospyros	hispida				0.495		3.92173	268.06																					Dry taxa
1006	Diospyros intricata	Diospyros	intricata										48.2836	33.81																	Dry taxa
1007	Diospyros manu	Diospyros	manu																											-182	Wet taxa
1008	Diospyros poeppigiana	Diospyros	poeppigiana				0.6																							-141	Wet taxa		0.139997	0.376677
1009	Diospyros pseudoxylopia	Diospyros	pseudoxylopia																											0	Wet taxa
1010	Diospyros salicifolia	Diospyros	salicifolia				0.727																								Dry taxa
1011	Diospyros sericea	Diospyros	sericea																											0	Wet taxa
1012	Diphysa americana	Diphysa	americana				0.541																					10.08			Dry taxa
1013	Diploon cuspidatum	Diploon	cuspidatum				0.808																							-75	Wet taxa		0.0951755	0.629766
1014	Diplotropis brasiliensis	Diplotropis	brasiliensis										229.6	5		13.59	1.79	5.9													Wet taxa
1015	Diplotropis duckei	Diplotropis	duckei																											-2	Wet taxa
1016	Diplotropis martiusii	Diplotropis	martiusii				0.633333						284	4.4		19.6	4.8	7.4												-1	Wet taxa
1017	Diplotropis purpurea	Diplotropis	purpurea		-1.765		0.76957				15.1	0.37	240.7	3.85		21.9114	4.6073	8.65205										20.98		-158	Wet taxa	0.541104	0.259043	0.771091
1018	Diplotropis racemosa	Diplotropis	racemosa										230.3	4.2		20.6	1.8	9.4													Wet taxa
1019	Dipteryx alata	Dipteryx	alata				0.8098		0.929595	26.02	11.5								51	5.8854	45.1146	10.4784			38.5216					-304	Dry taxa				0.365338	0.311948
1020	Dipteryx magnifica	Dipteryx	magnifica				0.907524						36.334	41.7948																	Wet taxa		0.182995	0.972309
1021	Dipteryx micrantha	Dipteryx	micrantha				0.860671				11.4																			-96	Wet taxa			1.69968
1022	Dipteryx odorata	Dipteryx	odorata	4.67333	-2.64		0.941871						102.115	14.0037	3.60174	12.4165	3.1499	4.63331	72.4059	7.82113	64.5847	8.1884	7.02614	1.16226	19.4057	9.50792	9.89783			-213	Dry taxa		0.23226	1.09912	0.608305	0.182777	0.0932248	4.96175	2.86076
1023	Dipteryx oleifera	Dipteryx	oleifera	4.1	-2.46649		0.795779				10.6		206	9.9		20.75	8.15	6.3	50.5683	7.80112	42.7672	13.7317			35.7			22.56	0.45875		Dry taxa				0.340332	0.284093		5.14188	2.40656
1024	Dipteryx punctata	Dipteryx	punctata				0.854008						98.1816	17.7202																	Wet taxa
1025	Discophora guianensis	Discophora	guianensis				0.56																							-17	Wet taxa
1026	Distemonanthus benthamianus	Distemonanthus	benthamianus										180	7					53.4426			14.0574			32.5	14	18.5
1027	Disterigma alaternoides	Disterigma	alaternoides										126.86	21.97																	Wet taxa
1028	Dodecastigma amazonicum	Dodecastigma	amazonicum				0.64																								Wet taxa
1029	Dodecastigma uleanum	Dodecastigma	uleanum								7.7	0.1625																			Wet taxa
1030	Dracaena americana	Dracaena	americana																											-237	Dry taxa
1031	Dracontomelon dao	Dracontomelon	dao										200	3					59.2811			14.7189			26	13	13
1032	Drypetes amazonica	Drypetes	amazonica				0.65575																							-101	Wet taxa	1.04064	0.189246	0.671652
1033	Drypetes brownii	Drypetes	brownii																											-220	Dry taxa
1034	Drypetes fanshawei	Drypetes	fanshawei				0.59																							0	Wet taxa	0.358851	0.113647	0.415896
1035	Drypetes standleyi	Drypetes	standleyi				0.675288																						-0.35		Dry taxa
1036	Drypetes variabilis	Drypetes	variabilis				0.723482						100	11.5																-2	Wet taxa	0.328562	0.121811	0.450369
1037	Duguetia cadaverica	Duguetia	cadaverica								3.7	0.1375																			Wet taxa
1038	Duguetia cauliflora	Duguetia	cauliflora				0.676						136	5.3		20	12.66	3.67	63	25.2434	37.7566	8.3			28.7	9.7	19			-8	Wet taxa				0.255235	0.194012	0.12844
1039	Duguetia chrysea	Duguetia	chrysea				0.845																								Wet taxa		0.115187	0.342514
1040	Duguetia echinophora	Duguetia	echinophora				0.772																						0		Wet taxa		0.110957	0.336767
1041	Duguetia flagellaris	Duguetia	flagellaris										75.2	11.8																-143	Wet taxa		0.110919	0.358344
1042	Duguetia hadrantha	Duguetia	hadrantha																											0	Wet taxa
1043	Duguetia lanceolata	Duguetia	lanceolata				0.87						65	35																	Wet taxa
1044	Duguetia marcgraviana	Duguetia	marcgraviana																											-482	Dry taxa
1045	Duguetia megalocarpa	Duguetia	megalocarpa				0.91																								Wet taxa
1046	Duguetia odorata	Duguetia	odorata																											-195	Wet taxa
1047	Duguetia pycnastera	Duguetia	pycnastera				0.729																								Wet taxa
1048	Duguetia quitarensis	Duguetia	quitarensis				0.8																							-57	Wet taxa		0.127221	0.525933
1049	Duguetia spixiana	Duguetia	spixiana				0.584667				4.6	0.1083																		-77	Wet taxa	1.28377	0.102914	0.514333
1050	Duguetia stelechantha	Duguetia	stelechantha				0.849																								Wet taxa		0.0376014	0.185235
1051	Duguetia stenantha	Duguetia	stenantha				0.606																							0	Wet taxa
1052	Duguetia surinamensis	Duguetia	surinamensis				0.795				6.8	0.1415																		-13	Wet taxa		0.0927589	0.396062
1053	Duguetia trunciflora	Duguetia	trunciflora				0.78																								Wet taxa
1054	Duguetia uniflora	Duguetia	uniflora										45	35					41.586			12.714			45.7						Wet taxa
1055	Dulacia candida	Dulacia	candida																											-271	Dry taxa
1056	Duroia eriopila	Duroia	eriopila				0.70578						76.84	23.13		18.15	2.84	7.655													Wet taxa		0.0694946	0.398184
1057	Duroia fusifera	Duroia	fusifera				0.672						83	28																	Wet taxa
1058	Duroia hirsuta	Duroia	hirsuta				0.77																							-19	Wet taxa
1059	Duroia longifolia	Duroia	longifolia				0.6																								Wet taxa
1060	Duroia maguirei	Duroia	maguirei																											-5	Wet taxa
1061	Duroia saccifera	Duroia	saccifera																											-1	Wet taxa
1062	Dussia discolor	Dussia	discolor				0.550084																								Wet taxa
1063	Dussia macroprophyllata	Dussia	macroprophyllata				0.576542						261	1.3		29.15	16.35	6.4													Dry taxa
1064	Dussia mexicana	Dussia	mexicana				0.51						246.167	2.93333	5.1			2.6					3.90571	0.365465							Dry taxa
1065	Dussia munda	Dussia	munda				0.538807				12.1	0.38																			Dry taxa
1066	Dussia tessmannii	Dussia	tessmannii																											-22	Wet taxa		0.307967	0.957065
1067	Dystovomita brasiliensis	Dystovomita	brasiliensis				0.654																								Wet taxa
1068	Ebenopsis confinis	Ebenopsis	confinis										45.9286	39.72																	Dry taxa
1069	Ebenopsis ebano	Ebenopsis	ebano				0.52									14	4	5													Dry taxa
1070	Ecclinusa guianensis	Ecclinusa	guianensis		-2.31		0.614547																							-117	Wet taxa	0.418952	0.137134	0.549574
1071	Ecclinusa lanceolata	Ecclinusa	lanceolata				0.58																							-242	Dry taxa		0.0861603	0.346701
1072	Ecclinusa lancifolia	Ecclinusa	lancifolia																											-176	Wet taxa
1073	Ecclinusa ramiflora	Ecclinusa	ramiflora				0.692167												48.82			10.621			40.559				0	-310	Dry taxa		0.134468	0.37044		0.280736
1074	Ehretia latifolia	Ehretia	latifolia				0.538						142	6																	Dry taxa
1075	Elaeagia auriculata	Elaeagia	auriculata				0.519																								Dry taxa
1076	Elaeagia mariae	Elaeagia	mariae								10.4																				Wet taxa
1077	Elaeis oleifera	Elaeis	oleifera																										1.62		Dry taxa
1078	Elaeoluma glabrescens	Elaeoluma	glabrescens																											-15	Wet taxa
1079	Elaeoluma schomburgkiana	Elaeoluma	schomburgkiana				0.73																								Wet taxa
1080	Emmotum floribundum	Emmotum	floribundum				0.717				8.51667																			0	Wet taxa		0.324912	0.716675
1081	Emmotum nitens	Emmotum	nitens				0.8255		5.17602				95	8		25.73	8.67	7.87845	60.0619	4.42816	34.5718	11.2137	14.4	0.6	28.7244	38	8				Wet taxa				0.285391	0.23712	0.06604
1082	Endlicheria anomala	Endlicheria	anomala				0.49																							-1	Wet taxa
1083	Endlicheria arunciflora	Endlicheria	arunciflora																54.3408			14.1592			31.5
1084	Endlicheria bracteata	Endlicheria	bracteata																											-34	Wet taxa
1085	Endlicheria bracteolata	Endlicheria	bracteolata				0.5715																								Wet taxa
1086	Endlicheria canescens	Endlicheria	canescens				0.47																							0	Wet taxa
1087	Endlicheria chalisea	Endlicheria	chalisea								10.6																				Wet taxa
1088	Endlicheria citriodora	Endlicheria	citriodora				0.49																							-2	Wet taxa
1089	Endlicheria directonervia	Endlicheria	directonervia																											0	Wet taxa
1090	Endlicheria dysodantha	Endlicheria	dysodantha																											-7	Wet taxa
1091	Endlicheria formosa	Endlicheria	formosa				0.420853																							-51	Wet taxa		0.326867	1.3268
1092	Endlicheria gracilis	Endlicheria	gracilis																											-26	Wet taxa
1093	Endlicheria krukovii	Endlicheria	krukovii																											-2	Wet taxa
1094	Endlicheria macrophylla	Endlicheria	macrophylla								19																				Wet taxa
1095	Endlicheria mishuyacensis	Endlicheria	mishuyacensis																											0	Wet taxa
1096	Endlicheria paniculata	Endlicheria	paniculata				0.631																							-352	Dry taxa
1097	Endlicheria ruforamula	Endlicheria	ruforamula																											-70	Wet taxa		0.267426	0.766773
1098	Endlicheria sericea	Endlicheria	sericea				0.4825																							-58	Wet taxa
1099	Endlicheria sprucei	Endlicheria	sprucei								5.9	0.1115																		-39	Wet taxa
1100	Endlicheria tessmannii	Endlicheria	tessmannii																											-28	Wet taxa
1101	Endlicheria verticillata	Endlicheria	verticillata				0.49																							-50	Wet taxa
1102	Endlicheria williamsii	Endlicheria	williamsii				0.47																							-140	Wet taxa
1103	Endopleura uchi	Endopleura	uchi	1.52	-1.62		0.778698						36.4925	59.43															11.9	-332	Dry taxa		0.265596	0.770355				1.95198	0.407741
1104	Entandrophragma angolense	Entandrophragma	angolense										210	4					50.2988			13.7012			36	26	10
1105	Entandrophragma candollei	Entandrophragma	candollei										170	4					44.0112			12.9888			43	25	18
1106	Entandrophragma cylindricum	Entandrophragma	cylindricum										140	13					48.1431			13.4569			38.4	17.9	20.5
1107	Entandrophragma utile	Entandrophragma	utile										230	5					54.7899			14.2101			31	20.5	10.5
1108	Enterolobium barnebianum	Enterolobium	barnebianum																											-38	Wet taxa
1109	Enterolobium contortisiliquum	Enterolobium	contortisiliquum				0.431312						117.05	8.8			20.5	2.2	59.17	22.52	36.65	8			32.83	9.51	23.32			-275	Dry taxa				0.158076	0.1416	0.100582
1110	Enterolobium cyclocarpum	Enterolobium	cyclocarpum	2.74	-1.9804	-1.48	0.41943		2.02274	267.273	7.16	0.45	279.958	1.45876		27	17	5												-460	Dry taxa							6.53267	1.37601
1111	Enterolobium schomburgkii	Enterolobium	schomburgkii				0.694862					0.16																		-286	Dry taxa		0.503735	1.59684
1112	Eperua duckeana	Eperua	duckeana	0.88			0.784667																								Wet taxa							1.1215
1113	Eperua falcata	Eperua	falcata	1.23142	-2.0475		0.677449		2.5188	321.722	7.38667	0.15	181.646	4.93605	8.69405	18.6445	9.03902	4.80273	50.9075	12.968	37.9395	14.3581	12.1121	2.246	34.7344	24.6063	10.1281	22.8812			Wet taxa	0.213365	0.162337	0.544752	0.257021	0.235308	0.0686126	1.84863	-0.174351
1114	Eperua glabriflora	Eperua	glabriflora				0.745833																								Wet taxa	0.487445	0.148174	0.514793
1115	Eperua grandiflora	Eperua	grandiflora	1.62736	-3.04		0.72144		4.19124	165.461			167.5	7																	Wet taxa	0.226236	0.230971	0.638452				2.27773	-0.459838
1116	Eperua grandifolia	Eperua	grandifolia																									16.7584			Wet taxa
1117	Eperua leucantha	Eperua	leucantha				0.5245		4				53.2553	98																	Wet taxa	0.660941	0.0845733	0.227656
1118	Eperua rubiginosa	Eperua	rubiginosa				0.720024						162.5	7																	Wet taxa	0.40067	0.225901	0.694088
1119	Ephedranthus guianensis	Ephedranthus	guianensis																											-19	Wet taxa
1120	Eremanthus goyazensis	Eremanthus	goyazensis										35	50																	Wet taxa
1121	Eriotheca globosa	Eriotheca	globosa				0.48558												55.5833			10.1784			34.2382					-126	Wet taxa	0.411134	0.241282	1.0699		0.166254
1122	Eriotheca gracilipes	Eriotheca	gracilipes				0.512						233	3		46.6	18.8	13.9	38	6.18483	31.8152	14	12.824	1.176	48	32	16			-310	Dry taxa				0.162894	0.24576	0.08192
1123	Eriotheca longitubulosa	Eriotheca	longitubulosa				0.54																								Wet taxa		0.297979	1.16551
1124	Eriotheca macrophylla	Eriotheca	macrophylla				0.49																							-39	Wet taxa
1125	Eriotheca pentaphylla	Eriotheca	pentaphylla				0.43		8.41337									5.73109	63.1142			9.64075			27.2451						Wet taxa					0.117154
1126	Eriotheca pubescens	Eriotheca	pubescens				0.71						147.9	2.8		26.5	8.1	9.2		10.3333											Wet taxa
1127	Eriotheca roseorum	Eriotheca	roseorum																											-538	Dry taxa
1128	Erisma bicolor	Erisma	bicolor				0.56																							-6	Wet taxa		0.269742	1.13128
1129	Erisma bracteosum	Erisma	bracteosum				0.533																								Wet taxa
1130	Erisma calcaratum	Erisma	calcaratum				0.6265												45.9873			13.2127			40.8											0.255612
1131	Erisma fuscum	Erisma	fuscum				0.56									18	13.2	2.4													Wet taxa
1132	Erisma laurifolium	Erisma	laurifolium																											-26	Wet taxa
1133	Erisma splendens	Erisma	splendens																											-9	Wet taxa
1134	Erisma uncinatum	Erisma	uncinatum	1.8725	-1.11333	-0.68	0.501485	41			5.69	0.1285	145.788	20.535		26.03	14.85	5.59	42.93	13.9722	28.9578	11.0065			46.0635				2.27	-369	Dry taxa	0.501582	0.432577	1.64893	0.145219	0.231002		3.73391	1.36561
1135	Erythrina amazonica	Erythrina	amazonica																											-295	Dry taxa
1136	Erythrina costaricensis	Erythrina	costaricensis	1.27304			0.30128	88.54	11.9522		12.2577	0.13508																	-0.28		Dry taxa							4.22543
1137	Erythrina flabelliformis	Erythrina	flabelliformis										13.9687	104.17																	Dry taxa
1138	Erythrina fusca	Erythrina	fusca				0.288733																							-310	Dry taxa
1139	Erythrina lanata	Erythrina	lanata										119.02	8.26																	Dry taxa
1140	Erythrina poeppigiana	Erythrina	poeppigiana				0.303333																							-328	Dry taxa
1141	Erythrina ulei	Erythrina	ulei				0.301																							-147	Wet taxa
1142	Erythrochiton fallax	Erythrochiton	fallax				0.47925				3.9	0.069	46	7.66					55			6.1			38.9						Dry taxa					0.186428
1143	Erythroxylum areolatum	Erythroxylum	areolatum																											-296	Dry taxa
1144	Erythroxylum citrifolium	Erythroxylum	citrifolium				0.71																							-26	Wet taxa
1145	Erythroxylum cuneifolium	Erythroxylum	cuneifolium																												Dry taxa
1146	Erythroxylum daphnites	Erythroxylum	daphnites		-2		0.75	53.6	0.654495																						Dry taxa
1147	Erythroxylum havanense	Erythroxylum	havanense				0.99																								Dry taxa
1148	Erythroxylum macrophyllum	Erythroxylum	macrophyllum				0.71																							-19	Wet taxa		0.190944	0.574713
1149	Erythroxylum panamense	Erythroxylum	panamense										36	145															0.28		Dry taxa
1150	Erythroxylum passerinum	Erythroxylum	passerinum				0.75						54.11	121.59																	Dry taxa
1151	Erythroxylum revolutum	Erythroxylum	revolutum										37.98	337.21																	Dry taxa
1152	Erythroxylum rotundifolium	Erythroxylum	rotundifolium										56	52																	Dry taxa
1153	Erythroxylum skutchii	Erythroxylum	skutchii																										-1.7		Dry taxa
1154	Erythroxylum suberosum	Erythroxylum	suberosum		-1.79028		0.597336		0.617638			0.327327	52	79														14.1			Dry taxa
1155	Escallonia bifida	Escallonia	bifida																												Dry taxa
1156	Escallonia myrtilloides	Escallonia	myrtilloides				0.595																								Wet taxa
1157	Escallonia paniculata	Escallonia	paniculata								10.4																				Dry taxa
1158	Eschweilera alata	Eschweilera	alata				0.96432																							-5	Wet taxa
1159	Eschweilera albiflora	Eschweilera	albiflora				0.666333												37.1847			12.2153			50.6					-5	Wet taxa		0.176259	0.8916		0.337165
1160	Eschweilera amazoniciformis	Eschweilera	amazoniciformis				0.823																								Wet taxa		0.110403	0.302676
1161	Eschweilera andina	Eschweilera	andina																											-14	Wet taxa
1162	Eschweilera atropetiolata	Eschweilera	atropetiolata				0.753																								Wet taxa	0.512925	0.114225	0.49136
1163	Eschweilera bracteosa	Eschweilera	bracteosa				0.760583																						0	-10	Wet taxa	0.566363	0.147281	0.560778
1164	Eschweilera carinata	Eschweilera	carinata				0.782																								Wet taxa
1165	Eschweilera chartaceifolia	Eschweilera	chartaceifolia				0.705																							-7	Wet taxa		0.0810306	0.282376
1166	Eschweilera collina	Eschweilera	collina				0.767413																								Wet taxa	0.419033	0.117332	0.430502
1167	Eschweilera coriacea	Eschweilera	coriacea	1.48778	-1.65333		0.740572				2.8		126.676	16.3443		18	8.4	4.8	52.3	11.3898	40.9102	8.8			38.9	25.5	13.4	6.23333	17.7	-26	Wet taxa	0.298861	0.175338	0.696987	0.30297	0.288082	0.0992366	1.9731	0.295502
1168	Eschweilera cyathiformis	Eschweilera	cyathiformis	2.33333	-2.73		0.75																					12.6			Wet taxa	0.355801	0.174262	0.693553				3.11111	0.458971
1169	Eschweilera decolorans	Eschweilera	decolorans		-1.72		0.583429				10.4	0.2632																		-26	Wet taxa	0.239335	0.119762	0.478485
1170	Eschweilera gigantea	Eschweilera	gigantea				0.694667																							-10	Wet taxa		0.199571	0.805567
1171	Eschweilera grandiflora	Eschweilera	grandiflora				0.753402						113.2	6.875															17.7	-2	Wet taxa	0.354551	0.127032	0.5
1172	Eschweilera itayensis	Eschweilera	itayensis				0.74375				8.6																			-1	Wet taxa		0.161267	0.613617
1173	Eschweilera juruensis	Eschweilera	juruensis				1.0045																							-9	Wet taxa
1174	Eschweilera laevicarpa	Eschweilera	laevicarpa				0.750867						43.9045	28.6518																-1	Wet taxa
1175	Eschweilera micrantha	Eschweilera	micrantha		-1.95		0.731667																							-42	Wet taxa	0.280353	0.124398	0.465322
1176	Eschweilera ovalifolia	Eschweilera	ovalifolia																											-9	Wet taxa
1177	Eschweilera parviflora	Eschweilera	parviflora				0.731194																							-143	Wet taxa		0.112073	0.39809
1178	Eschweilera parvifolia	Eschweilera	parvifolia				0.741714																							-19	Wet taxa		0.114083	0.45938
1179	Eschweilera pedicellata	Eschweilera	pedicellata	2.5			0.853995						185	4.5															3.57		Wet taxa	0.067953	0.104905	0.329655				2.92742
1180	Eschweilera pseudodecolorans	Eschweilera	pseudodecolorans	3.25																											Wet taxa	0.338147	0.144412	0.518607
1181	Eschweilera punctata	Eschweilera	punctata				0.585333																							-4	Wet taxa		0.163766	0.426969
1182	Eschweilera reversa	Eschweilera	reversa				0.86																							-74	Wet taxa
1183	Eschweilera rodriguesiana	Eschweilera	rodriguesiana				0.762																								Wet taxa
1184	Eschweilera rufifolia	Eschweilera	rufifolia				0.7945																							-1	Wet taxa		0.100974	0.41185
1185	Eschweilera sagotiana	Eschweilera	sagotiana	1.45489	-1.42		0.759533		6.35572	121.968	5.9		139.453	5.68333		14.505	6.015	4.245	56.5	9.80903	46.691	5			38.5	14.8	23.7				Wet taxa	0.142465	0.128347	0.485437	0.354633	0.29242	0.180009	1.90656	0.47995
1186	Eschweilera tessmannii	Eschweilera	tessmannii				0.7795				5.3																			-2	Wet taxa	0.649046	0.155698	0.579483
1187	Eschweilera truncata	Eschweilera	truncata	2.43			0.764175				7.6	0.1089	42.2475	21.2917																	Wet taxa	0.470738	0.108555	0.426287				3.1799
1188	Eschweilera wachenheimii	Eschweilera	wachenheimii	2.19	-1.59		0.77775				6.9	0.1649	101.925	17.148																	Wet taxa	0.417638	0.0902876	0.407869				2.81581	1.09834
1189	Esenbeckia almawillia	Esenbeckia	almawillia																												Dry taxa
1190	Esenbeckia amazonica	Esenbeckia	amazonica																											0	Wet taxa
1191	Esenbeckia grandiflora	Esenbeckia	grandiflora				0.978												73.63			8.99746			17.3725						Wet taxa					0.169903
1192	Esenbeckia nesiotica	Esenbeckia	nesiotica	4.74	-6.68		1.06	16.56	0.43				25.7087	327.09	3.42997								16.9792	10.2702							Dry taxa							4.4717	0.153649
1193	Eucalyptus camaldulensis	Eucalyptus	camaldulensis	4.06			0.696583	46	0.95				45.485	86.9	2.03482	11.3467	6.17333	2.58667	71.9	24.396	47.504	11.3	7.24586	1.35414	16.8	8.635	8.165				Wet taxa				0.330905	0.117026	0.056876	5.8187
1194	Eucalyptus globulus	Eucalyptus	globulus	3.22833			0.678521		1.52833				51.2174	77.5033	1.93894	12.9367	7.47667	2.73167	74.595	22.2228	52.3722	7.74833	5.73476	1.32524	17.6567	8.83667	8.82				Wet taxa				0.355356	0.119804	0.0598455	4.82746
1195	Eucalyptus grandis	Eucalyptus	grandis	1.35			0.597306						98.82	44		18.9783	12.4183	3.28	62.4714	22.095	39.205	11.838			25.6906	12.12	5.8				Dry taxa				0.234174	0.153452	0.0346437	2.39488
1196	Eucalyptus saligna	Eucalyptus	saligna				0.59									17	11	3													Wet taxa
1197	Eucalyptus viminalis	Eucalyptus	viminalis	3.83			0.751667		1.795				62.345	48.25	2.35748	9.345	5.015	2.165	77.7	21.8221	55.8779	9.16	7.35775	1.46225	13.14	6.86	6.28				Dry taxa				0.420016	0.098769	0.0472047	4.96503
1198	Eugenia anastomosans	Eugenia	anastomosans				0.77																							0	Wet taxa
1199	Eugenia azeda	Eugenia	azeda				0.81						40.86	110.56																	Dry taxa
1200	Eugenia bahiensis	Eugenia	bahiensis						2.45063									5.4958	83.4855			6.3697			10.1448						Dry taxa
1201	Eugenia belemitana	Eugenia	belemitana																										6.74		Wet taxa
1202	Eugenia biflora	Eugenia	biflora				0.8																							-87	Wet taxa
1203	Eugenia burkartiana	Eugenia	burkartiana										25	46	2.5	13.6	4.8	4.4	61	7.59862	53.4014	4	2.77778	1.22222	35	20	15				Dry taxa
1204	Eugenia cerasiflora	Eugenia	cerasiflora										80	20																	Wet taxa
1205	Eugenia cereja	Eugenia	cereja																												Dry taxa
1206	Eugenia copacabanensis	Eugenia	copacabanensis										34	74	3	19	4	7.5					6.71861	2.5805							Wet taxa
1207	Eugenia cuprea	Eugenia	cuprea										61	16	3	20	9	5.5					4.67595	0.965097							Wet taxa
1208	Eugenia cupulata	Eugenia	cupulata																										0		Wet taxa
1209	Eugenia cuspidifolia	Eugenia	cuspidifolia																											0	Wet taxa
1210	Eugenia diplocampta	Eugenia	diplocampta				0.789																								Wet taxa
1211	Eugenia dittocrepis	Eugenia	dittocrepis																											0	Wet taxa
1212	Eugenia dodonaeifolia	Eugenia	dodonaeifolia																												Wet taxa
1213	Eugenia dysenterica	Eugenia	dysenterica				0.765		3.06476	67.02																					Dry taxa
1214	Eugenia egensis	Eugenia	egensis				0.78																								Wet taxa
1215	Eugenia florida	Eugenia	florida				0.660982				7.3	0.262																20.0646	-0.525	-186	Wet taxa		0.1669	0.596835
1216	Eugenia galalonensis	Eugenia	galalonensis																										-3.485		Dry taxa
1217	Eugenia handroana	Eugenia	handroana																												Wet taxa
1218	Eugenia heterochroma	Eugenia	heterochroma																											0	Wet taxa
1219	Eugenia hiemalis	Eugenia	hiemalis				0.699						61	26	3.6	18	7.2	5.4	49	7.84	41.16	11	8.80002	2.19998	40	21	19				Dry taxa				0.287708	0.2796	0.13281
1220	Eugenia inundata	Eugenia	inundata				0.62																								Wet taxa
1221	Eugenia involucrata	Eugenia	involucrata																												Dry taxa
1222	Eugenia kleinii	Eugenia	kleinii																												Dry taxa
1223	Eugenia lambertiana	Eugenia	lambertiana				0.78																							-26	Wet taxa		0.106962	0.505329
1224	Eugenia ligustrina	Eugenia	ligustrina				0.9205						41.63	101.48																	Dry taxa
1225	Eugenia longicuspis	Eugenia	longicuspis				0.78																								Wet taxa
1226	Eugenia luschnathiana	Eugenia	luschnathiana				0.81						44.92	53.25																	Dry taxa
1227	Eugenia macahensis	Eugenia	macahensis										142	5	12	28	14	7					7.91838	2.90283							Wet taxa
1228	Eugenia mansoi	Eugenia	mansoi										30	143	2.8	14.9	4.7	5.1	47	4.6765	42.3235	14	9.94193	4.05807	39	20	19				Dry taxa
1229	Eugenia moschata	Eugenia	moschata				0.7895																							-48	Wet taxa
1230	Eugenia myrcianthes	Eugenia	myrcianthes				0.91						52	52	3.9	17.9	8.1	4.9	51	10.4432	40.5568	17	12.8544	4.14556	32	13	19				Dry taxa				0.369067	0.2912	0.1729
1231	Eugenia nesiotica	Eugenia	nesiotica	1.68895			0.678596	133.648	10.456		7.20618	0.09442							76			8.84237			15.1576				1.035	-56	Wet taxa					0.102859		3.57208
1232	Eugenia oerstediana	Eugenia	oerstediana				0.7055																						0.025		Dry taxa
1233	Eugenia omissa	Eugenia	omissa				0.74																						-4.7		Wet taxa
1234	Eugenia patens	Eugenia	patens																											-55	Wet taxa
1235	Eugenia patrisii	Eugenia	patrisii				0.79925																						1.51	0	Wet taxa		0.121878	0.650374
1236	Eugenia pia	Eugenia	pia				0.677						56	17.3					45.9			3			51.1						Dry taxa					0.345947
1237	Eugenia platysema	Eugenia	platysema																												Dry taxa
1238	Eugenia pluriflora	Eugenia	pluriflora																												Dry taxa
1239	Eugenia punicifolia	Eugenia	punicifolia				0.78						40.41	138.37																	Dry taxa
1240	Eugenia pyriformis	Eugenia	pyriformis																												Dry taxa
1241	Eugenia ramiflora	Eugenia	ramiflora																										14.75		Wet taxa
1242	Eugenia rostrifolia	Eugenia	rostrifolia										42	134	3.5	18.6	6	6.3	44	4.57856	39.4214	25	18.3673	6.63265	31	20	11				Dry taxa
1243	Eugenia salamensis	Eugenia	salamensis			-1.5	0.72			181.56																					Dry taxa
1244	Eugenia schunkei	Eugenia	schunkei																											0	Wet taxa
1245	Eugenia subterminalis	Eugenia	subterminalis				0.78																								Wet taxa
1246	Eugenia umbelliflora	Eugenia	umbelliflora				0.68						73.52	50.19																	Dry taxa
1247	Eugenia uniflora	Eugenia	uniflora				0.8287						37	86	3.8	15.5	4.3	5.6	49	3.77111	45.2289	17	11.6999	5.30009	34	17	17			-378	Dry taxa				0.374812	0.281758	0.140879
1248	Eugenia uruguayensis	Eugenia	uruguayensis										48	50	4.3	16.9	6.5	5.2	46	6.80473	39.1953	15	10.788	4.212	39	19	20				Dry taxa
1249	Eugenia venezuelensis	Eugenia	venezuelensis				0.82						107	13	3.9			5.3					11.6896	1.7664							Dry taxa
1250	Eugenia verticillata	Eugenia	verticillata										51	20	3.6	20	8	6	54	8.64	45.36	12	9.21458	2.78542	34	15	19				Dry taxa
1251	Euphorbia californica	Euphorbia	californica										28.5571	55.76																	Dry taxa
1252	Euphorbia cotinifolia	Euphorbia	cotinifolia										87	10	4	17	10	3.5	53	18.3391	34.6609	9	7.54803	1.45197	38	27	11				Wet taxa
1253	Euphorbia lomelii	Euphorbia	lomelii										54.2268	32.7																	Dry taxa
1254	Euphorbia pulcherrima	Euphorbia	pulcherrima										114	8	3.7	16	5.8	5.1	40	5.25625	34.7437	13	11.4635	1.53654	47	30	17				Wet taxa
1255	Euphorbia schlechtendalii	Euphorbia	schlechtendalii	2.1			0.4805						118.5	9.5																	Dry taxa							4.28571
1256	Euphorbia tirucalli	Euphorbia	tirucalli										56	14	3	11	3	4	55.5	4.1281	51.3719	3.5	2.85536	0.644641	41	27	14				Wet taxa
1257	Euplassa inaequalis	Euplassa	inaequalis																											0	Wet taxa
1258	Euplassa itatiaiae	Euplassa	itatiaiae	3.13	-1.56		0.484																								Wet taxa							6.46694	2.05894
1259	Euplassa legalis	Euplassa	legalis																												Wet taxa
1260	Euplassa organensis	Euplassa	organensis																												Wet taxa
1261	Euterpe precatoria	Euterpe	precatoria				0.372783																							-217	Dry taxa	2.92841
1262	Euxylophora paraensis	Euxylophora	paraensis				0.664286						118.3	13.6		21.0561	11.1213	4.9674													Wet taxa
1263	Exostema mexicanum	Exostema	mexicanum				0.6									23	7	8													Dry taxa
1264	Exostyles venusta	Exostyles	venusta										68	11																	Wet taxa
1265	Exothea paniculata	Exothea	paniculata																											-272	Dry taxa
1266	Faramea anisocalyx	Faramea	anisocalyx																											-21	Wet taxa
1267	Faramea glandulosa	Faramea	glandulosa																											-147	Wet taxa
1268	Faramea multiflora	Faramea	multiflora																											-145	Wet taxa
1269	Faramea occidentalis	Faramea	occidentalis	4.29246	-1.70444		0.628966	71.4	2.29093		10.0944	0.07166	54.5	50.5		13.9	2.9	5.5											0.05	-319	Dry taxa							7.58704	3.12222
1270	Faramea platyneura	Faramea	platyneura		-1.6						4.7	0.12																			Wet taxa
1271	Faramea sessilifolia	Faramea	sessilifolia																											-361	Dry taxa
1272	Faramea stenopetala	Faramea	stenopetala																										-4.02		Wet taxa
1273	Ferdinandusa chlorantha	Ferdinandusa	chlorantha																											-115	Wet taxa
1274	Ferdinandusa elliptica	Ferdinandusa	elliptica				0.65																							-15	Wet taxa
1275	Ferdinandusa guainiae	Ferdinandusa	guainiae																											-196	Wet taxa
1276	Ferdinandusa loretensis	Ferdinandusa	loretensis																											-6	Wet taxa
1277	Ferdinandusa paraensis	Ferdinandusa	paraensis				0.56												54.3408			14.1592			31.5											0.1764
1278	Ficus americana	Ficus	americana				0.4025				9.45																			-276	Dry taxa
1279	Ficus benjamina	Ficus	benjamina																35.6577			12.0423			52.3
1280	Ficus boliviana	Ficus	boliviana				0.4105				10.7	0.422	216	0.91					53.7			5.3			41					-628	Dry taxa					0.168305
1281	Ficus citrifolia	Ficus	citrifolia	1.65			0.4						232.92	1.2																-315	Dry taxa							4.125
1282	Ficus coerulescens	Ficus	coerulescens				0.365																							-133	Wet taxa		1.10905	3.57533
1283	Ficus crassiuscula	Ficus	crassiuscula				0.3675																								Dry taxa
1284	Ficus crocata	Ficus	crocata																											-437	Dry taxa
1285	Ficus cuatrecasasiana	Ficus	cuatrecasasiana																											-305	Dry taxa
1286	Ficus donnell-smithii	Ficus	donnell-smithii										129	5																	Dry taxa
1287	Ficus dugandii	Ficus	dugandii				0.41	32	12.3819																						Wet taxa
1288	Ficus eximia	Ficus	eximia				0.455																							-405	Dry taxa
1289	Ficus gomelleira	Ficus	gomelleira				0.395																							-161	Wet taxa		1.85347	5.29276
1290	Ficus hispida	Ficus	hispida									0.49125																7.8			Dry taxa
1291	Ficus insipida	Ficus	insipida	1.755	-1.63	-1.11667	0.372461	38	11.7651	260	22.75	0.50425	178.4	9.35163														16.8793		-230	Dry taxa		0.780207	2.3639				4.64875	0.63
1292	Ficus luschnathiana	Ficus	luschnathiana																												Dry taxa
1293	Ficus macbridei	Ficus	macbridei																											-15	Wet taxa
1294	Ficus matiziana	Ficus	matiziana				0.426																								Dry taxa
1295	Ficus maxima	Ficus	maxima				0.417235																							-199	Wet taxa		0.650478	2.31623
1296	Ficus nymphaeifolia	Ficus	nymphaeifolia				0.415																							-211	Dry taxa
1297	Ficus obtusifolia	Ficus	obtusifolia								13.8	0.596																		-378	Dry taxa
1298	Ficus paraensis	Ficus	paraensis																											-113	Wet taxa
1299	Ficus pertusa	Ficus	pertusa				0.42																							-132	Wet taxa
1300	Ficus piresiana	Ficus	piresiana				0.436																							0	Wet taxa
1301	Ficus popenoei	Ficus	popenoei																											-138	Wet taxa
1302	Ficus prolixa	Ficus	prolixa																34.0858			11.8642			54.05						Wet taxa
1303	Ficus schippii	Ficus	schippii																											0	Wet taxa
1304	Ficus schultesii	Ficus	schultesii																												Wet taxa
1305	Ficus sphenophylla	Ficus	sphenophylla																											-125	Wet taxa
1306	Ficus tonduzii	Ficus	tonduzii																										-3.635	-151	Wet taxa
1307	Ficus trigona	Ficus	trigona				0.41																							-260	Dry taxa
1308	Ficus yoponensis	Ficus	yoponensis					46	16.7037																					-188	Wet taxa
1309	Fissicalyx fendleri	Fissicalyx	fendleri										113	12																-336	Dry taxa		0.234696	0.645041
1310	Forchhammeria pallida	Forchhammeria	pallida										66.18	8.47																	Dry taxa
1311	Forchhammeria watsonii	Forchhammeria	watsonii										23.5139	70.81																	Dry taxa
1312	Fouquieria diguetii	Fouquieria	diguetii										39.3479	73.94																	Dry taxa
1313	Fouquieria formosa	Fouquieria	formosa										162	15																	Dry taxa
1314	Frangula sphaerosperma	Frangula	sphaerosperma				0.82																								Wet taxa
1315	Fraxinus uhdei	Fraxinus	uhdei				0.6									31	21	5													Dry taxa
1316	Freziera karsteniana	Freziera	karsteniana								7.9																				Wet taxa
1317	Freziera mexicana	Freziera	mexicana																												Dry taxa
1318	Fridericia platyphylla	Fridericia	platyphylla										48.0539	14					75			11			14	12	2				Wet taxa
1319	Froesia diffusa	Froesia	diffusa																											0	Wet taxa
1320	Fusaea longifolia	Fusaea	longifolia				0.719583																							-58	Wet taxa	0.946418	0.0942269	0.44955
1321	Fusaea peruviana	Fusaea	peruviana																											0	Wet taxa
1322	Gaiadendron punctatum	Gaiadendron	punctatum				0.56																								Wet taxa
1323	Galipea ciliata	Galipea	ciliata																												Dry taxa
1324	Galipea trifoliata	Galipea	trifoliata				0.607																							-228	Dry taxa		0.144635	0.549163
1325	Gallesia integrifolia	Gallesia	integrifolia		-1.1		0.442571	105	2.50611		7.12	0.386	58.1	13.9		18.33	10.05	4.14												-465	Dry taxa		0.495817	2.18062
1326	Garcinia benthamiana	Garcinia	benthamiana				0.746						137.5	12																	Wet taxa
1327	Garcinia brasiliensis	Garcinia	brasiliensis																											-56	Wet taxa
1328	Garcinia intermedia	Garcinia	intermedia				0.65098						114.242	13.8525	4.8			6.8					15.4874	1.95191					1.275	-156	Wet taxa
1329	Garcinia macrophylla	Garcinia	macrophylla				0.733667						150	8.5																-82	Wet taxa		0.205967	0.730387
1330	Garcinia madruno	Garcinia	madruno				0.726667						87.5	18.5															-6.5125	-189	Wet taxa	0.713297	0.156313	0.640887
1331	Garrya longifolia	Garrya	longifolia													33	17	8													Dry taxa
1332	Garrya ovata	Garrya	ovata	6.6	-7.24		0.735		2.75				35	115.5		17	7	5													Dry taxa							8.97959	1.62916
1333	Gaultheria foliolosa	Gaultheria	foliolosa										81.6108	34.82																	Wet taxa
1334	Gaultheria reticulata	Gaultheria	reticulata										48.9579	21.77																	Wet taxa
1335	Geissanthus ambiguus	Geissanthus	ambiguus																											-602	Dry taxa
1336	Geissanthus andinus	Geissanthus	andinus				0.65																								Wet taxa
1337	Geissospermum argenteum	Geissospermum	argenteum				0.805																								Wet taxa	0.144681	0.11534	0.650204
1338	Geissospermum laeve	Geissospermum	laeve				0.76																						0		Wet taxa
1339	Geissospermum reticulatum	Geissospermum	reticulatum																											-249	Dry taxa		0.112581	0.49431
1340	Geissospermum sericeum	Geissospermum	sericeum				0.753512																							-285	Dry taxa	0.114283	0.142061	0.443382
1341	Genipa americana	Genipa	americana	2.7	-3.29	-2.025	0.585541	67.9	1.08763	95	4.9	0.35	83.9	22.5		24.58	8.06	8.26	67.18	7.22348	59.9565	9.41955			23.4005				0.48	-314	Dry taxa		0.810115	2.4	0.35107	0.137019		4.70355	-0.58185
1342	Geoffroea spinosa	Geoffroea	spinosa				0.672467						70	18		13.2	5.2	4	42.61	6.61257	35.9974	17.39			40	20	20				Wet taxa		0.425	1.07	0.242071	0.268987	0.134493
1343	Geonoma cuneata	Geonoma	cuneata								1.7	0.06																			Dry taxa
1344	Gliricidia sepium	Gliricidia	sepium	2.42082	-1.52333	-1.125	0.5533	66.33	6.62258	277.333	14.52		111.596	12.1422	5.03502	19.555	6.52167	6.51667					8.36993	2.27363						-299	Dry taxa		0.291189	1.1819				4.35475	-0.0974798
1345	Gloeospermum equatoriense	Gloeospermum	equatoriense																											0	Wet taxa
1346	Glycydendron amazonicum	Glycydendron	amazonicum				0.63092				7.6								46.41			10.7787			42.8113					-106	Wet taxa	0.41276	0.193454	0.890933		0.270105
1347	Gmelina arborea	Gmelina	arborea		-1.6	-0.8	0.4025			403.305			187	5.25		31.62	22.5	4.56	50.1192	25.3773	24.7419	13.6808			36.2	31	5.2	12			Dry taxa				0.0995861	0.145705	0.02093
1348	Gochnatia polymorpha	Gochnatia	polymorpha				0.8575																								Dry taxa
1349	Gochnatia purpusii	Gochnatia	purpusii										51	35																	Dry taxa
1350	Goethalsia meiantha	Goethalsia	meiantha				0.351218						114	7																	Dry taxa
1351	Gordonia fruticosa	Gordonia	fruticosa				0.5183																							-8	Wet taxa
1352	Gossweilerodendron balsamiferum	Gossweilerodendron	balsamiferum										130	11					44.0112			12.9888			43	16	27
1353	Gouania polygama	Gouania	polygama		-3.335		0.5						104.251	5.249																	Dry taxa
1354	Goupia glabra	Goupia	glabra	2.2	-1.18167		0.700779				8.755	0.218833	116.734	18.5794	4.71525	24.6293	7.29207	8.66863	58.2608	6.91317	51.3477	12.5399	15.4063	2.27338	29.1993	19.3139	9.88535	13.9137		-85	Wet taxa	0.285593	0.296834	1.15494	0.359834	0.204623	0.0692745	3.15473	1.4173
1355	Grevillea robusta	Grevillea	robusta													27	17	5													Dry taxa
1356	Grias neuberthii	Grias	neuberthii				0.512																							0	Wet taxa		0.0727409	0.429857
1357	Grias peruviana	Grias	peruviana				0.62																							-169	Wet taxa
1358	Guaiacum officinale	Guaiacum	officinale				1.17667						79.5	19.5		21.4	4.2	8.6	75	2.8889	72.1111	10			15	12	3				Dry taxa				0.848507	0.1765	0.0353
1359	Guaiacum sanctum	Guaiacum	sanctum				1.075						58	23.2		13	5.8	3.6													Dry taxa
1360	Guaiacum unijugum	Guaiacum	unijugum										34.2254	50.62																	Dry taxa
1361	Guapira areolata	Guapira	areolata		-1.89		0.59			307.538		0.07967																			Dry taxa
1362	Guapira costaricana	Guapira	costaricana				0.577																							-259	Dry taxa
1363	Guapira myrtiflora	Guapira	myrtiflora				0.4275																					15.4174	0.6775		Dry taxa
1364	Guapira noxia	Guapira	noxia		-1.75		0.49			264.77		0.0354	64.52	20.07																	Dry taxa
1365	Guapira opposita	Guapira	opposita				0.666		1.2414				62.746	14.972				4.9259	56.6435			6.85031			36.5062					-407	Dry taxa					0.243131
1366	Guapira pernambucensis	Guapira	pernambucensis				0.51						61.89	19.7																	Dry taxa
1367	Guapira petenensis	Guapira	petenensis										44.81	44.07																	Dry taxa
1368	Guapira tomentosa	Guapira	tomentosa				0.74						46.94	10.49																	Dry taxa
1369	Guarea carinata	Guarea	carinata				0.6																							0	Wet taxa		0.076898	0.274463
1370	Guarea cinnamomea	Guarea	cinnamomea																											-2	Wet taxa
1371	Guarea cristata	Guarea	cristata																											-1	Wet taxa
1372	Guarea ecuadoriensis	Guarea	ecuadoriensis																											-36	Wet taxa
1373	Guarea glabra	Guarea	glabra				0.505291									16	6	5												-295	Dry taxa		0.11901	0.468579
1374	Guarea gomma	Guarea	gomma				0.625875																							-155	Wet taxa		0.17292	0.689388
1375	Guarea guentheri	Guarea	guentheri				0.6																							-24	Wet taxa
1376	Guarea guidonia	Guarea	guidonia				0.531869				9.9	0.284	201	4.345					27.5			14.4			58.1				33.624	-234	Dry taxa	2.03364	0.24618	0.99511		0.309016
1377	Guarea humaitensis	Guarea	humaitensis				0.764636				5.8	0.0878																			Wet taxa		0.0514032	0.228546
1378	Guarea kunthiana	Guarea	kunthiana				0.573927																							-97	Wet taxa	1.36471	0.209891	0.79576
1379	Guarea macrophylla	Guarea	macrophylla				0.6632		5.63729									6.97479	83.8827			8.58235			7.53497				14.75	-67	Wet taxa	1.1475	0.147337	0.689497		0.0499719
1380	Guarea megantha	Guarea	megantha				0.52						220	4	5.4			4.2					15.2053	1.52953							Dry taxa
1381	Guarea pterorhachis	Guarea	pterorhachis				0.77																							-29	Wet taxa	1.2237	0.177071	0.638852
1382	Guarea pubescens	Guarea	pubescens				0.516142																							-2	Wet taxa		0.133063	0.452377
1383	Guarea purusana	Guarea	purusana				0.77																							0	Wet taxa		0.259763	0.793559
1384	Guarea rhopalocarpa	Guarea	rhopalocarpa				0.579																								Dry taxa
1385	Guarea scabra	Guarea	scabra				0.74																							0	Wet taxa
1386	Guarea silvatica	Guarea	silvatica				0.579																							0	Wet taxa	1.69443	0.128718	0.42735
1387	Guarea trunciflora	Guarea	trunciflora				0.6																							-2	Wet taxa			0.600015
1388	Guatteria acutissima	Guatteria	acutissima				0.449992																							-120	Wet taxa		0.474379	2.26936
1389	Guatteria aeruginosa	Guatteria	aeruginosa																39.9692			12.5308			47.5
1390	Guatteria anomala	Guatteria	anomala				0.34									35	29	3													Dry taxa
1391	Guatteria asplundiana	Guatteria	asplundiana																											0	Wet taxa
1392	Guatteria australis	Guatteria	australis				0.59						115	7																	Wet taxa
1393	Guatteria blepharophylla	Guatteria	blepharophylla																											-5	Wet taxa
1394	Guatteria candolleana	Guatteria	candolleana										100	4																	Wet taxa
1395	Guatteria citriodora	Guatteria	citriodora				0.516																							-22	Wet taxa
1396	Guatteria consanguinea	Guatteria	consanguinea				0.396																								Dry taxa
1397	Guatteria decurrens	Guatteria	decurrens				0.52				5.7																			-3	Wet taxa
1398	Guatteria duckeana	Guatteria	duckeana																											-2	Wet taxa
1399	Guatteria dumetorum	Guatteria	dumetorum				0.445229				12.2	0.33																9.6	0.995		Dry taxa
1400	Guatteria dura	Guatteria	dura																											-2	Wet taxa
1401	Guatteria elata	Guatteria	elata				0.6																							-3	Wet taxa		0.602898	1.59528
1402	Guatteria glaberrima	Guatteria	glaberrima																											0	Wet taxa
1403	Guatteria glauca	Guatteria	glauca																											-191	Wet taxa
1404	Guatteria guentheri	Guatteria	guentheri																											-133	Wet taxa
1405	Guatteria guianensis	Guatteria	guianensis				0.634																							0	Wet taxa
1406	Guatteria hirsuta	Guatteria	hirsuta				0.54																							-91	Wet taxa		0.685573	1.59593
1407	Guatteria hyposericea	Guatteria	hyposericea				0.6																								Wet taxa
1408	Guatteria inundata	Guatteria	inundata				0.38																								Wet taxa
1409	Guatteria latisepala	Guatteria	latisepala				0.54																								Wet taxa
1410	Guatteria liesneri	Guatteria	liesneri																											-8	Wet taxa
1411	Guatteria megalophylla	Guatteria	megalophylla	2.21			0.6																							-10	Wet taxa		0.111622	0.499379				3.68333
1412	Guatteria olivacea	Guatteria	olivacea	2.57			0.482833																							-12	Wet taxa	2.31605	0.388192	1.4109				5.32275
1413	Guatteria oliviformis	Guatteria	oliviformis																												Dry taxa
1414	Guatteria pilosula	Guatteria	pilosula				0.54																								Wet taxa
1415	Guatteria poeppigiana	Guatteria	poeppigiana										140	9															-8.6		Wet taxa		0.331444	1.03114
1416	Guatteria pteropus	Guatteria	pteropus				0.6																							-10	Wet taxa		0.633818	1.88632
1417	Guatteria punctata	Guatteria	punctata																											-53	Wet taxa
1418	Guatteria puncticulata	Guatteria	puncticulata				0.54																							-1	Wet taxa
1419	Guatteria ramiflora	Guatteria	ramiflora																											-1	Wet taxa
1420	Guatteria recurvisepala	Guatteria	recurvisepala																											0	Wet taxa
1421	Guatteria scalarinervia	Guatteria	scalarinervia				0.6																								Wet taxa
1422	Guatteria schomburgkiana	Guatteria	schomburgkiana				0.6				2.9		163.205	2.415		24.32	10.005	7.1575	54.3	9.19575	45.1042	6.9			38.8	22.2	16.6			-10	Wet taxa		0.431644	1.01011	0.270625	0.2328	0.0996
1423	Guatteria scytophylla	Guatteria	scytophylla				0.515									23	9.8	6.6	58	10.5299	47.4701	10.0203			31.9797					-175	Wet taxa		0.632494	1.50902	0.244471	0.164696
1424	Guatteria terminalis	Guatteria	terminalis								13.1																				Wet taxa
1425	Guatteria ucayalina	Guatteria	ucayalina																											-102	Wet taxa
1426	Guazuma crinita	Guazuma	crinita				0.56																							-220	Dry taxa
1427	Guazuma ulmifolia	Guazuma	ulmifolia		-3.61725	-1.7	0.540817			153.903			124.842	13.4073		20	12	3.05075	50.9227	24.7277	35.5317	10.1651			38.9123				-2.375	-537	Dry taxa	2.48215	0.397115	1.46469	0.192161	0.210444
1428	Guettarda combsii	Guettarda	combsii													35	19	8												-301	Dry taxa
1429	Guettarda crispiflora	Guettarda	crispiflora				0.455						116	19																	Dry taxa
1430	Guettarda elliptica	Guettarda	elliptica				0.715						57	83		20	10	5													Dry taxa
1431	Guettarda foliacea	Guettarda	foliacea																										-0.47	-217	Dry taxa
1432	Guettarda macrosperma	Guettarda	macrosperma				0.74																								Dry taxa
1433	Guettarda platypoda	Guettarda	platypoda				0.8						47.62	103.18																	Dry taxa
1434	Guibourtia arnoldiana	Guibourtia	arnoldiana										110	15					52.9935			14.0065			33	20	13
1435	Guibourtia chodatiana	Guibourtia	chodatiana	5.7	-2.6		0.7	60.4	2.77633																						Dry taxa							8.14286	3.91489
1436	Guibourtia ehie	Guibourtia	ehie										140	5					55.2391			14.2609			30.5	17.5	13
1437	Gustavia angustifolia	Gustavia	angustifolia									0.18																			Wet taxa
1438	Gustavia augusta	Gustavia	augusta				0.641125																							-76	Wet taxa		0.073548	0.205339
1439	Gustavia elliptica	Gustavia	elliptica	2.75	-1.63		0.66375						28.9627	89.06																	Wet taxa		0.0653014	0.249898				4.14313	1.63088
1440	Gustavia hexapetala	Gustavia	hexapetala				0.720506				5.8																			-36	Wet taxa	0.379392	0.0753542	0.274489
1441	Gustavia longifolia	Gustavia	longifolia				0.67																							-4	Wet taxa		0.0780901	0.354876
1442	Gustavia macarenensis	Gustavia	macarenensis				0.67																							0	Wet taxa
1443	Gustavia poeppigiana	Gustavia	poeppigiana																										2.29	-58	Wet taxa
1444	Gustavia speciosa	Gustavia	speciosa				0.515						66	29.2																	Wet taxa
1445	Gustavia superba	Gustavia	superba	0.754689			0.553774	96.455	1.97041		9.91119	0.1338							61			9.82396			29.176				1.21		Dry taxa					0.161569		1.54968
1446	Gustavia tejerae	Gustavia	tejerae										66	53																	Dry taxa
1447	Gymnanthes lucida	Gymnanthes	lucida				1.11									13	1	6													Dry taxa
1448	Gynoxys cuicochensis	Gynoxys	cuicochensis										40.7781	18.92																	Wet taxa
1449	Gyrocarpus americanus	Gyrocarpus	americanus				0.283																							-580	Dry taxa
1450	Gyrocarpus jatrophifolius	Gyrocarpus	jatrophifolius										156.92	8.87																	Dry taxa
1451	Haematoxylum brasiletto	Haematoxylum	brasiletto		-3.75		0.857833						79.4329	20.57	6.66703			5.1					9.31839	3.26489							Dry taxa
1452	Hamelia axillaris	Hamelia	axillaris																										2.77		Dry taxa
1453	Hampea appendiculata	Hampea	appendiculata				0.2822																						7.375		Dry taxa
1454	Hampea stipitata	Hampea	stipitata																											-268	Dry taxa
1455	Hancornia speciosa	Hancornia	speciosa				0.52						51.465	45.35																	Dry taxa
1456	Handroanthus albus	Handroanthus	albus				0.64		2.00444	6.04			98.2	8.2																	Dry taxa
1457	Handroanthus barbatus	Handroanthus	barbatus				0.7												48.5323			13.501			37.9667											0.265767
1458	Handroanthus billbergii	Handroanthus	billbergii				0.8375																								Dry taxa
1459	Handroanthus capitatus	Handroanthus	capitatus				0.921813						112	11.5																-34	Wet taxa
1460	Handroanthus chrysanthus	Handroanthus	chrysanthus				0.91025		0		7.47																			-498.708	Dry taxa
1461	Handroanthus guayacan	Handroanthus	guayacan				0.799						172	0.8		15.05	8.85	3.1	67.0103	2.06186	64.9485	7.21649			25.7732				0.615		Dry taxa				0.518938	0.205928
1462	Handroanthus heptaphyllus	Handroanthus	heptaphyllus				0.85696						96.1917	20					53			15			32	11	21				Wet taxa					0.274227	0.179962
1463	Handroanthus impetiginosus	Handroanthus	impetiginosus		-2.59333		0.67926	68.4	2.52349	20.03			56.575	77.05																-467	Dry taxa
1464	Handroanthus incanus	Handroanthus	incanus				0.94						110.4	16.8		15.6702	3.8462	5.912												-151	Wet taxa
1465	Handroanthus obscurus	Handroanthus	obscurus				0.91																								Wet taxa
1466	Handroanthus ochraceus	Handroanthus	ochraceus		-6		0.775312		1.84467	141.01			55.48	55.2433				1.874	37			30			33	7	26				Dry taxa					0.255853	0.201581
1467	Handroanthus serratifolius	Handroanthus	serratifolius				0.885057						108.483	13.1667	6.28	14.95	4.37	5.29	57	2.93699	54.063	18	13.9414	2.38864	25	21	4			-253	Dry taxa				0.478488	0.221264	0.0354023
1468	Handroanthus vellosoi	Handroanthus	vellosoi				0.9575						91	13				7.1													Wet taxa
1469	Hasseltia floribunda	Hasseltia	floribunda				0.53																						0.05	-119	Wet taxa		0.304786	0.951044
1470	Haydenia urbaniana	Haydenia	urbaniana																											-162	Wet taxa		0.156166	0.471107
1471	Hebepetalum humiriifolia	Hebepetalum	humiriifolia				0.846167						158.835	7.805		18.785	2.685	8.05	67.7	1.39637	66.3036	12.6			19.7	16.8	2.9			-173	Wet taxa				0.561039	0.166695	0.0245388
1472	Hedyosmum bonplandianum	Hedyosmum	bonplandianum				0.45																								Wet taxa
1473	Hedyosmum colombianum	Hedyosmum	colombianum				0.45																								Wet taxa
1474	Hedyosmum crenatum	Hedyosmum	crenatum				0.45																								Wet taxa
1475	Hedyosmum goudotianum	Hedyosmum	goudotianum				0.45																								Wet taxa
1476	Hedyosmum maximum	Hedyosmum	maximum								4																				Dry taxa
1477	Hedyosmum mexicanum	Hedyosmum	mexicanum	0.789			0.396						119.912	13.2103																	Dry taxa							1.99242
1478	Hedyosmum parvifolium	Hedyosmum	parvifolium				0.45																								Wet taxa
1479	Hedyosmum racemosum	Hedyosmum	racemosum				0.45																								Wet taxa
1480	Heisteria acuminata	Heisteria	acuminata				0.7655																						3.8	-148	Wet taxa		0.156899	0.488382
1481	Heisteria barbata	Heisteria	barbata																											0	Wet taxa			0.32813
1482	Heisteria coccinea	Heisteria	coccinea																											-281	Dry taxa
1483	Heisteria concinna	Heisteria	concinna		-1.19		0.6562																						-0.425	-302	Dry taxa
1484	Heisteria duckei	Heisteria	duckei				0.71																							-5	Wet taxa
1485	Heisteria media	Heisteria	media																											-259	Dry taxa
1486	Heisteria ovata	Heisteria	ovata				0.645																							-166.25	Wet taxa		0.159877	0.649362
1487	Heisteria silvianii	Heisteria	silvianii																												Wet taxa
1488	Heisteria spruceana	Heisteria	spruceana				0.73																							-49	Wet taxa
1489	Helianthostylis sprucei	Helianthostylis	sprucei	4.04			0.591625																								Wet taxa		0.0523628	0.325395				6.82865
1490	Heliconia pogonantha	Heliconia	pogonantha								7.2	0.27																			Dry taxa
1491	Helicostylis elegans	Helicostylis	elegans				0.65																							-7	Wet taxa
1492	Helicostylis heterotricha	Helicostylis	heterotricha																											-3	Wet taxa
1493	Helicostylis scabra	Helicostylis	scabra				0.700333				3.5																		-8.6	-25	Wet taxa		0.269775	0.832036
1494	Helicostylis tomentosa	Helicostylis	tomentosa				0.677018												58.92			9.96008			31.1199					-165	Wet taxa	0.751555	0.172179	0.593783		0.210687
1495	Helicostylis tovarensis	Helicostylis	tovarensis				0.61																								Wet taxa
1496	Helicostylis turbinata	Helicostylis	turbinata																											0	Wet taxa
1497	Helicteres baruensis	Helicteres	baruensis				0.536																								Dry taxa
1498	Helicteres cana	Helicteres	cana										37.73	73.946																	Dry taxa
1499	Helicteres heptandra	Helicteres	heptandra				0.57																								Dry taxa
1500	Heliocarpus americanus	Heliocarpus	americanus				0.230019				15.28	0.57	250	2.4					40.4			11.9			47.7					-296	Dry taxa					0.109719
1501	Heliocarpus appendiculatus	Heliocarpus	appendiculatus				0.196152												46.5025			6.17653			47.321	14.0784	33.2426				Dry taxa					0.092821	0.0652059
1502	Heliocarpus pallidus	Heliocarpus	pallidus	1.5	-1.56		0.55	65.17	8.58876				60.7737	44.73	4.28464								10.4868	3.54756							Dry taxa							2.72727	0.428936
1503	Heliocarpus popayanensis	Heliocarpus	popayanensis				0.2585																								Dry taxa
1504	Henriettea fissanthera	Henriettea	fissanthera																											-57	Wet taxa
1505	Henriettella fascicularis	Henriettella	fascicularis																											-142	Wet taxa
1506	Henriquezia verticillata	Henriquezia	verticillata				0.811																								Wet taxa
1507	Herrania albiflora	Herrania	albiflora										90	17																	Dry taxa
1508	Herrania purpurea	Herrania	purpurea																										28.6867		Dry taxa
1509	Heterostemon conjugatus	Heterostemon	conjugatus																											0	Wet taxa		0.0727175	0.230909
1510	Heterostemon mimosoides	Heterostemon	mimosoides				0.6																							0	Wet taxa
1511	Hevea benthamiana	Hevea	benthamiana				0.56																								Wet taxa		0.128917	0.232954
1512	Hevea brasiliensis	Hevea	brasiliensis				0.528835						165.175	2.90621		29.8	15.6	7.1	66	18.0868	47.9132	11			23	19	4			-193	Wet taxa	0.513616	0.443012	1.18734	0.253382	0.121632	0.0211534
1513	Hevea guianensis	Hevea	guianensis				0.550884																							-17	Wet taxa	0.34389	0.152997	0.642378
1514	Hevea nitida	Hevea	nitida				0.5495																							-16	Wet taxa
1515	Hevea pauciflora	Hevea	pauciflora				0.46				5.55																			0	Wet taxa
1516	Hevea spruceana	Hevea	spruceana				0.37																								Wet taxa
1517	Hieracium hieronymi	Hieracium	hieronymi										51.5269	31.67																	Wet taxa
1518	Hieronyma alchorneoides	Hieronyma	alchorneoides				0.64625						134.385	10.4					46.78	9.33	37.45	20.79			32.43	23.6	8.83	14.88	-0.045	-107	Wet taxa		0.402358	1.03389	0.242021	0.209579	0.0570639
1519	Hieronyma asperifolia	Hieronyma	asperifolia								15.9																				Wet taxa
1520	Hieronyma duquei	Hieronyma	duquei				0.61																								Wet taxa
1521	Hieronyma fendleri	Hieronyma	fendleri								11.5																				Wet taxa
1522	Hieronyma huilensis	Hieronyma	huilensis				0.61																								Wet taxa
1523	Hieronyma macrocarpa	Hieronyma	macrocarpa				0.61				5.3																				Wet taxa
1524	Hieronyma oblonga	Hieronyma	oblonga				0.634875																							-213	Dry taxa		0.260273	0.885242
1525	Hieronyma rufa	Hieronyma	rufa				0.61												55.5085			14.2915			30.2						Wet taxa					0.18422
1526	Himatanthus articulatus	Himatanthus	articulatus				0.494548						140	12																-85	Wet taxa
1527	Himatanthus bracteatus	Himatanthus	bracteatus				0.53																							0	Wet taxa
1528	Himatanthus obovatus	Himatanthus	obovatus				0.73						110	30																	Wet taxa
1529	Himatanthus sucuuba	Himatanthus	sucuuba				0.461																							-135	Wet taxa		0.275688	0.889947
1530	Hippotis albiflora	Hippotis	albiflora				0.62																							0	Wet taxa			1.01428
1531	Hirtella americana	Hirtella	americana				0.749																						-0.26	-160	Wet taxa
1532	Hirtella bicornis	Hirtella	bicornis		-2.1	-1.1	0.826333				9	0.14																		-77	Wet taxa	0.730058	0.137539	0.44152
1533	Hirtella ciliata	Hirtella	ciliata				0.695						124.67	6.84																	Dry taxa
1534	Hirtella duckei	Hirtella	duckei								3.7	0.1236																			Wet taxa
1535	Hirtella elongata	Hirtella	elongata																											-26	Wet taxa
1536	Hirtella eriandra	Hirtella	eriandra				0.8																							-226	Dry taxa
1537	Hirtella excelsa	Hirtella	excelsa																											-160	Wet taxa		0.209645	0.662184
1538	Hirtella glandulosa	Hirtella	glandulosa				0.9155						142	3		22	2.2	9.9	50	0.5	49.5	7	6.594	0.406	43	6	37	19.1305			Wet taxa		0.15016	0.42419	0.453172	0.393665	0.338735
1539	Hirtella lightioides	Hirtella	lightioides																											-221	Dry taxa		0.175743	0.696333
1540	Hirtella macrophylla	Hirtella	macrophylla																											0	Wet taxa
1541	Hirtella magnifolia	Hirtella	magnifolia																											0	Wet taxa
1542	Hirtella martiana	Hirtella	martiana				0.973						93	2		25.6	6.2	9.7	70	4.10583	65.8942	6	5.814	0.186	24	8	16				Wet taxa				0.64115	0.23352	0.15568
1543	Hirtella mutisii	Hirtella	mutisii																											-35	Wet taxa
1544	Hirtella pilosissima	Hirtella	pilosissima				0.88																							-30	Wet taxa
1545	Hirtella racemosa	Hirtella	racemosa				0.781295																							-268	Dry taxa		0.132587	0.462597
1546	Hirtella rodriguesii	Hirtella	rodriguesii																											-1	Wet taxa		0.0833575	0.369656
1547	Hirtella suffulta	Hirtella	suffulta																												Wet taxa
1548	Hirtella triandra	Hirtella	triandra		-1.53112		0.639318				6.18	0.184	215	1.77					42.6			7.6			49.8				0.4	-348	Dry taxa		0.225322	1.15942		0.31838
1549	Holocalyx balansae	Holocalyx	balansae	2.225	-2.525		0.858672			75																					Dry taxa							2.59121	0.491387
1550	Hovenia dulcis	Hovenia	dulcis				0.568						114.79	6.85		18.81	9.19	4.81													Wet taxa
1551	Huberia consimilis	Huberia	consimilis				0.47						168	11		33	23	5	30.12	14.6313	15.4887	11.8447			58.0353						Wet taxa				0.0727969	0.272766
1552	Huberodendron swietenioides	Huberodendron	swietenioides				0.561643				10.9																			-79	Wet taxa
1553	Huertea glandulosa	Huertea	glandulosa				0.47449																							-29	Wet taxa		0.608121	1.72942
1554	Humiria balsamifera	Humiria	balsamifera				0.729247				7.6		125	12					58.5625			14.6375			26.8					-318	Dry taxa					0.195438
1555	Humiriastrum cuspidatum	Humiriastrum	cuspidatum				0.72075				8.4	0.1355							55.9576			14.3424			29.7						Wet taxa					0.214063
1556	Humiriastrum diguense	Humiriastrum	diguense				0.588762				11.2	0.28																			Dry taxa
1557	Humiriastrum excelsum	Humiriastrum	excelsum				0.75				18.8																			-43	Wet taxa
1558	Hura crepitans	Hura	crepitans				0.367173				9.02	0.2369	235.4	2.03733		27	19	4	61.58	25.663	33.907	7.49333			30.9267	18.05	15.89	14.125	1.9	-531	Dry taxa	1.08765	0.371922	1.39965	0.124498	0.113554	0.0583438
1559	Hybanthus prunifolius	Hybanthus	prunifolius	2.6	-2.5		0.67	60	1.59357				36	191															20.4		Dry taxa							3.8806	0.746235
1560	Hydrochorea corymbosa	Hydrochorea	corymbosa				0.47						180	4																-48	Wet taxa
1561	Hymenaea courbaril	Hymenaea	courbaril	2.9	-2.37633	-1.75333	0.72182	111	3.7264	178.942	5.19		161.584	7.3925		18.9125	7.6725	5.62	58.7867	12.5711	46.3585	10.232			30.9814	22.5	12.655		8.00495	-269	Dry taxa		0.452768	1.2588	0.334625	0.22363	0.0913463	4.02437	1.31016
1562	Hymenaea martiana	Hymenaea	martiana	2.8	-2.31		0.6925		2.94																						Dry taxa							4.04332	1.214
1563	Hymenaea oblongifolia	Hymenaea	oblongifolia				0.739417				9.1																			-29	Wet taxa		0.377902	0.879855
1564	Hymenaea parvifolia	Hymenaea	parvifolia				0.870867																							-214	Dry taxa		0.267413	1.20823
1565	Hymenaea stigonocarpa	Hymenaea	stigonocarpa	3.17	-2.13		0.855		3.59				99.3	5		25.2	6.8	9.2		9											Dry taxa							3.91358	1.70759
1566	Hymenandra pittieri	Hymenandra	pittieri				0.593																								Dry taxa
1567	Hymenolobium excelsum	Hymenolobium	excelsum				0.648182																								Wet taxa
1568	Hymenolobium flavum	Hymenolobium	flavum				0.687335						245	3																	Wet taxa
1569	Hymenolobium mesoamericanum	Hymenolobium	mesoamericanum				0.7						101	10.8		24	11.4	6.3	39.3404	8.87619	30.4642	12.4596			48.2			18.48			Dry taxa				0.21325	0.3374
1570	Hymenolobium nitidum	Hymenolobium	nitidum				0.6515						257.5	2.6		31.8112	14.1704	8.8204												0	Wet taxa		0.343885	0.972127
1571	Hymenolobium pulcherrimum	Hymenolobium	pulcherrimum				0.635						276.8	2.7		26.7773	8.9333	8.922												-14	Wet taxa
1572	Hymenolobium velutinum	Hymenolobium	velutinum																											-2	Wet taxa
1573	Hyperbaena ilicifolia	Hyperbaena	ilicifolia										97.9105	12.5317																	Dry taxa
1574	Hypericum aciculare	Hypericum	aciculare										185.418	12.67																	Wet taxa
1575	Hyptidendron arboreum	Hyptidendron	arboreum																54.7001			14.1999			31.1
1576	Ilex affinis	Ilex	affinis				0.51																								Wet taxa
1577	Ilex belizensis	Ilex	belizensis																											-240	Dry taxa
1578	Ilex biserrulata	Ilex	biserrulata								10.1																				Wet taxa
1579	Ilex brevicuspis	Ilex	brevicuspis				0.54																								Dry taxa
1580	Ilex costaricensis	Ilex	costaricensis																												Dry taxa
1581	Ilex discolor	Ilex	discolor				0.63									20	8	6													Dry taxa
1582	Ilex dumosa	Ilex	dumosa																												Dry taxa
1583	Ilex eoa	Ilex	eoa								4.8								43.5621			12.9379			43.5						Dry taxa
1584	Ilex inundata	Ilex	inundata				0.6485																							-238	Dry taxa
1585	Ilex kunthiana	Ilex	kunthiana				0.54																								Wet taxa
1586	Ilex laureola	Ilex	laureola																											-2	Wet taxa
1587	Ilex laurina	Ilex	laurina				0.54																								Wet taxa
1588	Ilex microdonta	Ilex	microdonta																												Dry taxa
1589	Ilex nayana	Ilex	nayana																											-4	Wet taxa		0.15573	0.376087
1590	Ilex paraguariensis	Ilex	paraguariensis										55	195																	Wet taxa
1591	Ilex rimbachii	Ilex	rimbachii				0.49						62	34																	Wet taxa
1592	Ilex sapotifolia	Ilex	sapotifolia																												Wet taxa
1593	Ilex sessiliflora	Ilex	sessiliflora								8.6																				Wet taxa
1594	Ilex taubertiana	Ilex	taubertiana	2.62	-1.5		0.515																								Wet taxa							5.08738	1.59013
1595	Ilex theezans	Ilex	theezans																												Dry taxa
1596	Ilex vismiifolia	Ilex	vismiifolia																											0	Wet taxa
1597	Inga acreana	Inga	acreana				0.527																							-55	Wet taxa		0.456427	1.31419
1598	Inga acrocephala	Inga	acrocephala				0.573																							-67	Wet taxa		0.425059	1.52474
1599	Inga acuminata	Inga	acuminata				0.61						151	3																-28	Wet taxa
1600	Inga affinis	Inga	affinis																											-199	Wet taxa
1601	Inga alata	Inga	alata																											0	Wet taxa
1602	Inga alba	Inga	alba	1.38333	-0.44		0.571919				14.8		239	2.5													40		12.5	-127	Wet taxa	1.97956	0.613912	2.18939			0.228767	2.39372	1.0979
1603	Inga auristellae	Inga	auristellae				0.571																						24.9	-33	Wet taxa		0.323484	1.21538
1604	Inga bourgonii	Inga	bourgonii				0.51675																							-49	Wet taxa		0.518404	2.0324
1605	Inga brachyrhachis	Inga	brachyrhachis																											-3	Wet taxa
1606	Inga brachystachys	Inga	brachystachys				0.772																						5.89	-2	Wet taxa
1607	Inga capitata	Inga	capitata				0.578109				7.2																			-131	Wet taxa	1.7206	0.312982	1.15244
1608	Inga cayennensis	Inga	cayennensis				0.715																							-102	Wet taxa		0.190676	0.743945
1609	Inga chartacea	Inga	chartacea				0.527435																							-78	Wet taxa		0.580124	1.99663
1610	Inga ciliata	Inga	ciliata																											0	Wet taxa
1611	Inga cinnamomea	Inga	cinnamomea				0.640393																							-33	Wet taxa		0.236368	0.824321
1612	Inga cocleensis	Inga	cocleensis				0.59																						8.7975		Dry taxa
1613	Inga cordatoalata	Inga	cordatoalata																											-1	Wet taxa
1614	Inga coruscans	Inga	coruscans				0.60125																							-58	Wet taxa		0.476229	1.72907
1615	Inga cylindrica	Inga	cylindrica				0.552333																							-319	Dry taxa		0.591779	1.77552
1616	Inga densiflora	Inga	densiflora				0.58																							-37	Wet taxa
1617	Inga edulis	Inga	edulis				0.547156				10.54	0.384	124	5.31					46.9			6.2			46.9					-217	Dry taxa					0.256616
1618	Inga fendleriana	Inga	fendleriana																											-468	Dry taxa
1619	Inga glomeriflora	Inga	glomeriflora																											0	Wet taxa
1620	Inga goldmanii	Inga	goldmanii																										1.585		Dry taxa
1621	Inga gracilifolia	Inga	gracilifolia																										12.5	-5	Wet taxa		0.182771	0.594787
1622	Inga gracilior	Inga	gracilior																											-38	Wet taxa
1623	Inga heterophylla	Inga	heterophylla				0.56																							-206	Dry taxa		0.348585	1.05592
1624	Inga hintonii	Inga	hintonii				0.71									29	17	6													Dry taxa
1625	Inga ilta	Inga	ilta																											0	Wet taxa
1626	Inga ingoides	Inga	ingoides				0.496667																							-31	Wet taxa
1627	Inga killipiana	Inga	killipiana								6.4																				Dry taxa
1628	Inga lallensis	Inga	lallensis																											-5	Wet taxa
1629	Inga laurina	Inga	laurina				0.649		4.73144				148	3				4.16807	71.9484			7.34441			20.7072					-157	Wet taxa		0.538843	1.77214		0.134389
1630	Inga leiocalycina	Inga	leiocalycina				0.53775																							-40	Wet taxa		0.338003	1.15319
1631	Inga leptocarpa	Inga	leptocarpa																											0	Wet taxa
1632	Inga longispica	Inga	longispica				0.637																								Dry taxa
1633	Inga macrophylla	Inga	macrophylla																										0.34	-100	Wet taxa
1634	Inga microcalyx	Inga	microcalyx				0.675																						0		Wet taxa
1635	Inga multijuga	Inga	multijuga				0.51				6.59																		17.5	-169	Wet taxa
1636	Inga multinervis	Inga	multinervis				0.501																							0	Wet taxa		0.46516	1.31331
1637	Inga nobilis	Inga	nobilis				0.56																							-99	Wet taxa		0.281848	0.771971
1638	Inga obidensis	Inga	obidensis																												Wet taxa
1639	Inga oerstediana	Inga	oerstediana				0.4475																							-120	Wet taxa
1640	Inga paraensis	Inga	paraensis				0.82				8.3	0.184																			Wet taxa	1.28659	0.417044	1.21239
1641	Inga pavoniana	Inga	pavoniana																											-124	Wet taxa
1642	Inga pezizifera	Inga	pezizifera				0.561825																						-0.205	-179	Wet taxa		0.551234	1.95574
1643	Inga pilosula	Inga	pilosula																											-205	Dry taxa
1644	Inga poeppigiana	Inga	poeppigiana																											-22	Wet taxa
1645	Inga pruriens	Inga	pruriens																											0	Wet taxa
1646	Inga psittacorum	Inga	psittacorum				0.58																								Wet taxa
1647	Inga punctata	Inga	punctata				0.4995						135	8																-94	Wet taxa		0.459412	1.46126
1648	Inga quaternata	Inga	quaternata																										0.955	-226	Dry taxa
1649	Inga rubiginosa	Inga	rubiginosa				0.66229																						14.75		Wet taxa	1.33171	0.387252	1.31021
1650	Inga ruiziana	Inga	ruiziana				0.639						174	5		17.7	7.9	4.9	48	9.562	38.438	10	9.09	0.91	42	8	34		0.11	-64	Wet taxa		0.408416	1.59195	0.245619	0.26838	0.21726
1651	Inga rusbyi	Inga	rusbyi																											0	Wet taxa
1652	Inga sapindoides	Inga	sapindoides				0.49																						12.11	-144	Wet taxa
1653	Inga semialata	Inga	semialata				0.495594						199.373	5.46333		18.025	6.62	5.7025	59.351	7.66737	51.6837	9.29278			31.3562	9.4	22.9		3.955	-146.111	Wet taxa		0.552585	1.80006	0.256141	0.155399	0.113491
1654	Inga sertulifera	Inga	sertulifera				0.679																							-81	Wet taxa		0.422967	1.68253
1655	Inga setosa	Inga	setosa																											-147	Wet taxa
1656	Inga spectabilis	Inga	spectabilis				0.6285																							-76	Wet taxa
1657	Inga splendens	Inga	splendens				0.56875																							-351	Dry taxa		0.813452	3.23441
1658	Inga stenoptera	Inga	stenoptera																											-40	Wet taxa
1659	Inga stipularis	Inga	stipularis				0.60425																						8.6	-96	Wet taxa		0.273373	0.900015
1660	Inga striata	Inga	striata								11.9																			-178	Wet taxa
1661	Inga suaveolens	Inga	suaveolens																											0	Wet taxa
1662	Inga tenuistipula	Inga	tenuistipula				0.651																							-50	Wet taxa		0.30096	0.919861
1663	Inga tessmannii	Inga	tessmannii																											-23	Wet taxa
1664	Inga thibaudiana	Inga	thibaudiana				0.56175																						0	-121	Wet taxa	3.41158	0.515926	1.6547
1665	Inga tomentosa	Inga	tomentosa																											-147	Wet taxa
1666	Inga umbellifera	Inga	umbellifera				0.723571												44.2807			13.0193			42.7				1.74	-69	Wet taxa		0.268461	0.882481		0.308965
1667	Inga umbratica	Inga	umbratica																											0	Wet taxa		0.152142	0.465918
1668	Inga uruguensis	Inga	uruguensis				0.6211																								Dry taxa
1669	Inga velutina	Inga	velutina																											-7	Wet taxa
1670	Inga vera	Inga	vera	4.11348			0.56452	71.26	3.3325		9.21826	0.1462				22	14	4	67.0885	27.1681	39.9204	5.76505			27.1464	18.5116	8.63485			-317	Dry taxa				0.225359	0.153247	0.0487455	7.65033
1671	Inga vismiifolia	Inga	vismiifolia																											-18	Wet taxa
1672	Inga yacoana	Inga	yacoana																											0	Wet taxa
1673	Ipomoea bracteata	Ipomoea	bracteata										193.268	13.2																	Dry taxa
1674	Ipomoea wolcottiana	Ipomoea	wolcottiana	1.88499			0.3		3.13257				156.259	18.0724																	Dry taxa							6.28329
1675	Iresine arbuscula	Iresine	arbuscula										57.11	16.84																	Dry taxa
1676	Iresine laxa	Iresine	laxa										25.19	272																	Dry taxa
1677	Iriartea deltoidea	Iriartea	deltoidea				0.266976																							-113	Wet taxa	1.26485
1678	Iryanthera crassifolia	Iryanthera	crassifolia																											-9	Wet taxa		0.0509169	0.258744
1679	Iryanthera elliptica	Iryanthera	elliptica																											-4	Wet taxa		0.216529	0.670983
1680	Iryanthera grandis	Iryanthera	grandis				0.63																							0	Wet taxa
1681	Iryanthera hostmannii	Iryanthera	hostmannii	0.67	-0.37		0.579972						82	10																-3.4375	Wet taxa	0.258055	0.0758511	0.307819				1.15523	0.415966
1682	Iryanthera juruensis	Iryanthera	juruensis	0.56			0.625816																							-191	Wet taxa	1.0108	0.132274	0.593365				0.894832
1683	Iryanthera laevis	Iryanthera	laevis				0.579																							-115	Wet taxa	1.23348	0.1868	0.7212
1684	Iryanthera lancifolia	Iryanthera	lancifolia				0.555997				11.45																			-3	Wet taxa		0.16657	0.623121
1685	Iryanthera macrophylla	Iryanthera	macrophylla				0.5345																							-1	Wet taxa		0.0711664	0.336779
1686	Iryanthera paradoxa	Iryanthera	paradoxa				0.582																							0	Wet taxa
1687	Iryanthera paraensis	Iryanthera	paraensis				0.5635																							-26	Wet taxa	1.07599	0.11473	0.476321
1688	Iryanthera polyneura	Iryanthera	polyneura				0.599																							-3	Wet taxa		0.0838434	0.235745
1689	Iryanthera sagotiana	Iryanthera	sagotiana				0.580115				8.85	0.265	133.64	11.31		18.65	10	4.325											5.54		Wet taxa	0.22629	0.14236	0.464331
1690	Iryanthera tessmannii	Iryanthera	tessmannii																											-220	Dry taxa
1691	Iryanthera tricornis	Iryanthera	tricornis				0.6875																							-3	Wet taxa		0.153566	0.441434
1692	Isertia hypoleuca	Isertia	hypoleuca				0.605						89	26																	Wet taxa
1693	Isertia laevis	Isertia	laevis				0.52																								Wet taxa
1694	Isertia pittieri	Isertia	pittieri				0.56																								Wet taxa
1695	Ixora killipii	Ixora	killipii																											0	Wet taxa
1696	Ixora peruviana	Ixora	peruviana																											-194	Wet taxa
1697	Jacaranda acutifolia	Jacaranda	acutifolia													14	10	2													Dry taxa
1698	Jacaranda caroba	Jacaranda	caroba										70	25																	Wet taxa
1699	Jacaranda copaia	Jacaranda	copaia	1.04879	-1.10199		0.363832		5.49549	445.486	13.575	0.465	179.741	3.43092	4.45	29.7867	23.1133	3.33667	66.0927	32.9305	33.1622	4.59191	9.48236	0.860027	29.3154			27.84	2.07	-195	Wet taxa	1.06462	0.42776	1.40619	0.120655	0.106659		2.93916	0.292185
1700	Jacaranda glabra	Jacaranda	glabra				0.523																							-405	Dry taxa
1701	Jacaranda macrocarpa	Jacaranda	macrocarpa				0.4																							-1	Wet taxa
1702	Jacaranda micrantha	Jacaranda	micrantha				0.4816																								Dry taxa
1703	Jacaranda mimosifolia	Jacaranda	mimosifolia				0.49						73.7447	28					49			23			28	10	18				Wet taxa					0.1372	0.0882
1704	Jacaranda obtusifolia	Jacaranda	obtusifolia				0.5091																							-61	Wet taxa
1705	Jacaranda puberula	Jacaranda	puberula				0.575						49.1	25					57.5	24.21	33.29	11.39			31.11	19.81	11.3				Dry taxa				0.191417	0.178882	0.064975
1706	Jacaratia digitata	Jacaratia	digitata				0.29																							-294	Dry taxa	3.13002	0.882866	3.51581
1707	Jacaratia dolichaula	Jacaratia	dolichaula										138.601	3.0002																-197	Wet taxa
1708	Jacaratia mexicana	Jacaratia	mexicana										178.488	2.1																	Dry taxa
1709	Jacaratia spinosa	Jacaratia	spinosa				0.117813				9.43	0.3576																		-258	Dry taxa		0.617737	1.94755
1710	Jacqueshuberia loretensis	Jacqueshuberia	loretensis								10.5																				Wet taxa
1711	Jacquinia armillaris	Jacquinia	armillaris										34.5	88.5	3			8					4.0715	2.29022							Dry taxa
1712	Jatropha bullockii	Jatropha	bullockii				0.31		0		11.81		62.3001	15.81																	Dry taxa
1713	Jatropha chamelensis	Jatropha	chamelensis				0.355		0		10.68		216	1.1	4.3			2.1					4.03079	0.32736							Dry taxa
1714	Jatropha cinerea	Jatropha	cinerea										17.8234	80.62																	Dry taxa
1715	Jatropha cuneata	Jatropha	cuneata										42.7297	60																	Dry taxa
1716	Jatropha curcas	Jatropha	curcas	1.4	-1.55		0.17				14	0.2																			Dry taxa							8.23529	0.335802
1717	Jatropha martiusii	Jatropha	martiusii				0.307																								Dry taxa
1718	Jatropha mollissima	Jatropha	mollissima				0.307						37.38	58.93																	Dry taxa
1719	Jatropha standleyi	Jatropha	standleyi										135.66	3.98																	Dry taxa
1720	Juglans olanchana	Juglans	olanchana										193.15	3.13																	Dry taxa
1721	Karwinskia calderonii	Karwinskia	calderonii				0.6																								Dry taxa
1722	Kielmeyera albopunctata	Kielmeyera	albopunctata						4.78431									4.26891	76.1531			16.6306			7.21635						Dry taxa
1723	Kielmeyera coriacea	Kielmeyera	coriacea	1.91	-1.58282	-0.58	0.497437	107.383	1.16448	107.4		0.426129	116.35	13.2		15.1	3.5	5.8		15.6667								15.4			Dry taxa							4.19009	1.33
1724	Kielmeyera excelsa	Kielmeyera	excelsa										108	5.5																	Wet taxa
1725	Kielmeyera grandiflora	Kielmeyera	grandiflora										66.02	52.81																	Dry taxa
1726	Kielmeyera speciosa	Kielmeyera	speciosa				0.37		5.0692	422.03																					Dry taxa
1727	Klarobelia lucida	Klarobelia	lucida																											-32	Wet taxa
1728	Klarobelia napoensis	Klarobelia	napoensis																											0	Wet taxa
1729	Koanophyllon pittieri	Koanophyllon	pittieri																											-281	Dry taxa
1730	Krameria cytisoides	Krameria	cytisoides										51	83		14	4	5													Dry taxa
1731	Krugiodendron ferreum	Krugiodendron	ferreum				1.15																							-223	Dry taxa
1732	Kutchubaea sericantha	Kutchubaea	sericantha				0.64																							0	Wet taxa
1733	Lacistema aggregatum	Lacistema	aggregatum				0.511417																						24.59	-155	Wet taxa	2.53631	0.171314	0.671155
1734	Lacistema grandifolium	Lacistema	grandifolium				0.5166																						11.9		Wet taxa
1735	Lacistema nena	Lacistema	nena																											-8	Wet taxa
1736	Lacistema pubescens	Lacistema	pubescens									0.243																			Dry taxa
1737	Lacmellea aculeata	Lacmellea	aculeata										89	21.615		20.65	12.015	4.3175	61.8	21.176	40.624	7.8			30.4	22.8	7.6				Wet taxa		0.0907893	0.269219
1738	Lacmellea arborescens	Lacmellea	arborescens																											-9	Wet taxa		0.106138	0.432374
1739	Lacmellea floribunda	Lacmellea	floribunda				0.49																							0	Wet taxa
1740	Lacmellea foxii	Lacmellea	foxii																											-25	Wet taxa
1741	Lacmellea lactescens	Lacmellea	lactescens				0.6																							0	Wet taxa
1742	Lacmellea panamensis	Lacmellea	panamensis				0.498776				5.86								73.3854	21.3422	52.0432	4.59033			22.0242				15.9238	-224	Dry taxa				0.259579	0.109852
1743	Lacmellea peruviana	Lacmellea	peruviana				0.51																							-6	Wet taxa
1744	Lacunaria crenata	Lacunaria	crenata				0.78975																						-1.77	-28	Wet taxa		0.0808251	0.323063
1745	Lacunaria jenmanii	Lacunaria	jenmanii				0.749																							-71	Wet taxa		0.124178	0.37473
1746	Ladenbergia amazonensis	Ladenbergia	amazonensis				0.47																							-6	Wet taxa		0.339524	0.680095
1747	Ladenbergia oblongifolia	Ladenbergia	oblongifolia								5.4																			-3	Wet taxa
1748	Laetia corymbulosa	Laetia	corymbulosa				0.649												47.3347			13.3653			39.3											0.255057
1749	Laetia ovalifolia	Laetia	ovalifolia				0.64																								Wet taxa
1750	Laetia procera	Laetia	procera				0.63386						140.35	17.2403	3.53	30.4817	12.265	9.10833	53.9773	7.02369	46.9536	13.1	11.294	1.806	32.9227	31.9227	1			-111	Wet taxa	0.555831	0.305809	1.13763	0.29762	0.208684	0.0063386
1751	Laetia suaveolens	Laetia	suaveolens				0.64												53.1731			14.0269			32.8											0.20992
1752	Laetia thamnia	Laetia	thamnia				0.66																						-0.02		Dry taxa
1753	Lafoensia pacari	Lafoensia	pacari	3.63			0.71																								Dry taxa							5.11268
1754	Lafoensia punicifolia	Lafoensia	punicifolia				0.6925																								Dry taxa
1755	Laguncularia racemosa	Laguncularia	racemosa	3.1			0.61		2.51905				56.3738																		Dry taxa							5.08197
1756	Lamanonia ternata	Lamanonia	ternata																												Dry taxa
1757	Laxoplumeria tessmannii	Laxoplumeria	tessmannii				0.44																							-355	Dry taxa
1758	Leandra aurea	Leandra	aurea																												Wet taxa
1759	Leandra quinquedentata	Leandra	quinquedentata																												Wet taxa
1760	Lecointea amazonica	Lecointea	amazonica				0.893383						92	16																-176	Wet taxa		0.341904	0.999625
1761	Lecointea peruviana	Lecointea	peruviana																											-125	Wet taxa
1762	Lecythis ampla	Lecythis	ampla				0.765						204	0.8		15.75	7.75	4										19.68			Dry taxa
1763	Lecythis barnebyi	Lecythis	barnebyi				0.821																								Wet taxa		0.0919117	0.544674
1764	Lecythis chartacea	Lecythis	chartacea				0.818853																							0	Wet taxa		0.185142	0.709953
1765	Lecythis confertiflora	Lecythis	confertiflora		-2.9	-1.9	0.78406					0.21																	5.9		Wet taxa	0.356312	0.120343	0.431093
1766	Lecythis corrugata	Lecythis	corrugata				0.759841						107.5	3.5																	Wet taxa		0.145369	0.448766
1767	Lecythis gracieana	Lecythis	gracieana				0.827062																								Wet taxa
1768	Lecythis holcogyne	Lecythis	holcogyne				0.770707																						0		Wet taxa
1769	Lecythis idatimon	Lecythis	idatimon		-0.36		0.757889					0.11	150	3.5														20.2781	5.9		Wet taxa	0.409428	0.124601	0.378257
1770	Lecythis lurida	Lecythis	lurida		-1.54		0.724167				6.95	0.16875																	3.24		Wet taxa		0.11336	0.28125
1771	Lecythis minor	Lecythis	minor				0.791																								Dry taxa
1772	Lecythis parvifructa	Lecythis	parvifructa				0.741																								Wet taxa
1773	Lecythis persistens	Lecythis	persistens	1.54913	-2.03		0.670875		6.72373	350.947			75	6.7		13.2	5.4	3.9	66.8	11.1793	55.6207	3.1			30.1	15.4	14.7				Wet taxa	0.106466	0.0863997	0.337973	0.373145	0.201933	0.0986186	2.30911	0.15537
1774	Lecythis pisonis	Lecythis	pisonis				0.812706						77.9839	40.8611					72.53			9.06944			18.4006				0	-14	Wet taxa		0.275427	0.681277		0.149542
1775	Lecythis poiteaui	Lecythis	poiteaui		-3.05		0.782488						115.455	14.81		15.475	2.19	6.6425	52.8	1.07755	51.7224	5.1			42.1	14.7	27.4	6.8			Wet taxa	0.081598	0.0852009	0.393626	0.404722	0.329427	0.214402
1776	Lecythis prancei	Lecythis	prancei	1.8	-1.93		0.855636						39.6047	41.5602																	Wet taxa	0.307344	0.0942446	0.433881				2.10916	0.474901
1777	Lecythis zabucajo	Lecythis	zabucajo				0.815926																							-94	Wet taxa		0.178388	0.883641
1778	Lennea viridiflora	Lennea	viridiflora				0.6																								Dry taxa
1779	Leonia crassa	Leonia	crassa				0.65																							-103	Wet taxa		0.0474486	0.208903
1780	Leonia cymosa	Leonia	cymosa				0.6615																							0	Wet taxa
1781	Leonia glycycarpa	Leonia	glycycarpa				0.595																							-114	Wet taxa	0.928716	0.122216	0.514429
1782	Leonia racemosa	Leonia	racemosa																											-150	Wet taxa		0.126866	0.449298
1783	Leonia triandra	Leonia	triandra				0.594																							-142	Wet taxa
1784	Leptolobium panamense	Leptolobium	panamense				0.873																								Dry taxa
1785	Leretia cordata	Leretia	cordata				0.64																								Wet taxa
1786	Libidibia ferrea	Libidibia	ferrea	3.17			0.65						65.64	20.13																	Dry taxa							4.87692
1787	Libidibia paraguariensis	Libidibia	paraguariensis																											-973	Dry taxa
1788	Licania alba	Licania	alba	1.0298	-1.69		0.768991		3.67661	116.985	5.4	0.10189	212	3														7			Wet taxa	0.172843	0.121339	0.359815				1.33916	-0.130521
1789	Licania apetala	Licania	apetala				0.722653						132.5	9.5		18	4.8	6.6	68	4.83556	63.1644	12	10.764	1.236	20	7	13			-41	Wet taxa	1.16304	0.140751	0.477681	0.456459	0.144531	0.0939448
1790	Licania arachnoidea	Licania	arachnoidea				0.82				6.9																			-3	Wet taxa
1791	Licania arborea	Licania	arborea		-4		0.62225																							-138	Wet taxa
1792	Licania blackii	Licania	blackii				0.864																							0	Wet taxa		0.154339	0.428032
1793	Licania bracteata	Licania	bracteata																											0	Wet taxa		0.119967	0.490623
1794	Licania brittoniana	Licania	brittoniana				0.693																							-116	Wet taxa		0.32284	1.37893
1795	Licania canescens	Licania	canescens	1.6			0.862625																							-87	Wet taxa	0.123158	0.0889877	0.368053				1.8548
1796	Licania caudata	Licania	caudata																											0	Wet taxa		0.141744	0.424109
1797	Licania coriacea	Licania	coriacea				0.879862																								Wet taxa
1798	Licania durifolia	Licania	durifolia																											0	Wet taxa
1799	Licania egleri	Licania	egleri																											-3	Wet taxa
1800	Licania emarginata	Licania	emarginata				0.88																							0	Wet taxa
1801	Licania gracilipes	Licania	gracilipes				0.875847																								Wet taxa
1802	Licania granvillei	Licania	granvillei		-1.53		0.77																							-4	Wet taxa
1803	Licania guianensis	Licania	guianensis				0.615																							-22	Wet taxa
1804	Licania harlingii	Licania	harlingii				0.8145																							-31	Wet taxa			0.440093
1805	Licania heteromorpha	Licania	heteromorpha	1.75594	-1	-0.8	0.807557		0.739493	72.5281	9.065	0.245	110.304	5.98149															-0.8	-30	Wet taxa	0.704691	0.198041	0.676868				2.17187	0.955943
1806	Licania hypoleuca	Licania	hypoleuca				0.848648				5.5																		17.795	-99	Wet taxa
1807	Licania impressa	Licania	impressa				0.921																								Wet taxa		0.19878	0.430418
1808	Licania klugii	Licania	klugii																											-1	Wet taxa
1809	Licania kunthiana	Licania	kunthiana				0.87																							-281	Dry taxa	2.47272	0.184585	0.424837
1810	Licania lata	Licania	lata	1.71			0.7305																							0	Wet taxa		0.156828	0.587227				2.34086
1811	Licania latifolia	Licania	latifolia				0.929				13.7																			-76	Wet taxa		0.197052	0.664706
1812	Licania licaniiflora	Licania	licaniiflora				0.639																							-14	Wet taxa		0.173393	0.50109
1813	Licania longipedicellata	Licania	longipedicellata																											0	Wet taxa
1814	Licania longistyla	Licania	longistyla	3.11			0.823745						42.933	14.9831																-25	Wet taxa		0.124958	0.440948				3.77544
1815	Licania macrocarpa	Licania	macrocarpa				0.82																							-5	Wet taxa
1816	Licania macrophylla	Licania	macrophylla				0.797346						37.9443	39.9548																	Wet taxa
1817	Licania majuscula	Licania	majuscula				0.868943						192.5	3																	Wet taxa
1818	Licania membranacea	Licania	membranacea	4.55	-1.48		0.820364					0.014	145	4.115		18.135	2.115	8.01	69.12	0.951341	68.1687	4.1			26.78	13.23	13.55		-0.66		Wet taxa	0.294722	0.204421	0.569861	0.559231	0.219693	0.111159	5.54632	3.53386
1819	Licania micrantha	Licania	micrantha				0.805087				9.5	0.22225																		-14	Wet taxa	0.521078	0.173575	0.592249
1820	Licania oblongifolia	Licania	oblongifolia				0.840759						273.11	3.7		31.9717	8.8567	11.5575												-162	Wet taxa		0.158776	0.53787
1821	Licania octandra	Licania	octandra	2.75	-0.35		0.810535						32.432	65.1894															-1.6	-47	Wet taxa	0.342839	0.134535	0.494723				3.3789	1.9597
1822	Licania pallida	Licania	pallida				0.88																							0	Wet taxa		0.131339	0.435066
1823	Licania parviflora	Licania	parviflora				0.8												44.1909			13.0091			42.8											0.3424
1824	Licania parvifolia	Licania	parvifolia				0.755						115.03	20.45																	Dry taxa
1825	Licania platypus	Licania	platypus	1.9			0.634167																						25.67	-236	Dry taxa							3.00752
1826	Licania prismatocarpa	Licania	prismatocarpa				0.857																								Wet taxa
1827	Licania reticulata	Licania	reticulata				0.82																							0	Wet taxa
1828	Licania rodriguesii	Licania	rodriguesii		-1.75		0.844																					10.3			Wet taxa
1829	Licania sothersiae	Licania	sothersiae				0.839																								Wet taxa
1830	Licania sprucei	Licania	sprucei		-1.34																										Wet taxa		0.0608224	0.311012
1831	Licania subarachnophylla	Licania	subarachnophylla				0.88																							-41	Wet taxa
1832	Licania triandra	Licania	triandra																											-3	Wet taxa
1833	Licania unguiculata	Licania	unguiculata				0.809				11.1																			0	Wet taxa		0.155061	0.82023
1834	Licania urceolaris	Licania	urceolaris				0.88																							0	Wet taxa
1835	Licania velutina	Licania	velutina																											0	Wet taxa
1836	Licaria armeniaca	Licaria	armeniaca		-2.2	-1.4	0.719					0.04	70	24																	Wet taxa
1837	Licaria aurea	Licaria	aurea																											-69	Wet taxa		0.204442	0.74683
1838	Licaria brasiliensis	Licaria	brasiliensis																										8.06		Wet taxa
1839	Licaria campechiana	Licaria	campechiana				0.84									16	10	3													Dry taxa
1840	Licaria cannella	Licaria	cannella				0.938512				9.73333		141.4	5.65																-11	Wet taxa	0.411909	0.155171	0.655915
1841	Licaria guianensis	Licaria	guianensis				0.748476						110	13																0	Wet taxa		0.130776	0.461368
1842	Licaria latifolia	Licaria	latifolia																											0	Wet taxa
1843	Licaria macrophylla	Licaria	macrophylla																											-3	Wet taxa
1844	Licaria nayaritensis	Licaria	nayaritensis										55.5965	101.642																	Dry taxa
1845	Licaria peckii	Licaria	peckii																											-258	Dry taxa
1846	Licaria subbullata	Licaria	subbullata				0.84						95.1315	15
1847	Licaria triandra	Licaria	triandra				0.630611				8.65	0.2	50	81.46					49.2			15.9			34.9					-436	Dry taxa					0.220083
1848	Lindackeria latifolia	Lindackeria	latifolia																										-19.48		Wet taxa
1849	Lindackeria laurina	Lindackeria	laurina																										1.195		Dry taxa
1850	Lindackeria paludosa	Lindackeria	paludosa				0.56																							-57	Wet taxa	1.0045	0.0982648	0.534504
1851	Lindackeria paraensis	Lindackeria	paraensis				0.82						56	54		13	4.26	4.37	60	6.44293	53.5571	26			14	12	2				Wet taxa				0.439168	0.1148	0.0164
1852	Lippia alba	Lippia	alba										34.61	137.36																	Dry taxa
1853	Lippia balansae	Lippia	balansae										44.79	105.33																	Dry taxa
1854	Lippia gracilis	Lippia	gracilis										30.89	300.2																	Dry taxa
1855	Lippia hirsuta	Lippia	hirsuta				0.63																								Wet taxa
1856	Lippia oxyphyllaria	Lippia	oxyphyllaria				0.6																								Dry taxa
1857	Lippia umbellata	Lippia	umbellata				0.39525																								Dry taxa
1858	Liquidambar styraciflua	Liquidambar	styraciflua				0.46						58.5642	105.079		27	3	12													Dry taxa
1859	Lissocarpa jensonii	Lissocarpa	jensonii																											-2	Wet taxa
1860	Lithraea brasiliensis	Lithraea	brasiliensis				0.98						50	50																	Dry taxa
1861	Lithraea molleoides	Lithraea	molleoides				0.474267						48.995	51.03																	Dry taxa
1862	Lonchocarpus atropurpureus	Lonchocarpus	atropurpureus				0.83						106	12	6.9			4.2					10.5897	2.9368							Dry taxa
1863	Lonchocarpus campestris	Lonchocarpus	campestris				0.89																								Dry taxa
1864	Lonchocarpus castilloi	Lonchocarpus	castilloi				0.69									21	11	5												-276	Dry taxa
1865	Lonchocarpus constrictus	Lonchocarpus	constrictus	7.9			0.78		0		5.9																				Dry taxa							10.1282
1866	Lonchocarpus crucisrubierae	Lonchocarpus	crucisrubierae										51	8																	Dry taxa
1867	Lonchocarpus dipteroneurus	Lonchocarpus	dipteroneurus	1.77	-5			42	14.8171																						Dry taxa								-1.6629
1868	Lonchocarpus heptaphyllus	Lonchocarpus	heptaphyllus				0.686741				14.8	0.44																	0.335	-711	Dry taxa		0.128341	0.881303
1869	Lonchocarpus leucanthus	Lonchocarpus	leucanthus	1.035	-2.05		0.69		3.83388		3.2		160.937	3.01309	5.85475	11.4084	7.18175	2.11333	45.0359	17.8471	27.1887	8.77646	7.62634	1.15013	46.1877	13.5023	32.6854				Dry taxa				0.187602	0.318695	0.225529	1.5	-0.372488
1870	Lonchocarpus lilloi	Lonchocarpus	lilloi				0.64																							-176	Wet taxa
1871	Lonchocarpus longistylus	Lonchocarpus	longistylus													21	11	5													Dry taxa
1872	Lonchocarpus magallanesii	Lonchocarpus	magallanesii				0.81		0		6.46																				Dry taxa
1873	Lonchocarpus minimiflorus	Lonchocarpus	minimiflorus				0.78																								Dry taxa
1874	Lonchocarpus muehlbergianus	Lonchocarpus	muehlbergianus	2.405	-1.55		0.659198			46																					Dry taxa							3.64837	1.3408
1875	Lonchocarpus negrensis	Lonchocarpus	negrensis		-1.5																										Wet taxa
1876	Lonchocarpus nitidus	Lonchocarpus	nitidus										155.7	10.9	3.9	11.9	7.3	2.3	29.3	11.026	18.274	13.4	12.152	1.24804	57.3	11.1	46.2				Wet taxa
1877	Lonchocarpus parviflorus	Lonchocarpus	parviflorus				0.89						116	10	9.1			5.6					10.5683	3.57642							Dry taxa
1878	Lonchocarpus pictus	Lonchocarpus	pictus																											-533	Dry taxa
1879	Lonchocarpus rugosus	Lonchocarpus	rugosus				0.91									20	8	6												-171	Wet taxa
1880	Lonchocarpus seorsus	Lonchocarpus	seorsus																											0	Wet taxa
1881	Lonchocarpus spiciflorus	Lonchocarpus	spiciflorus				0.747																							-133	Wet taxa	2.45013	0.143616	0.60149
1882	Lophira alata	Lophira	alata										252	4					53.0833			14.0167			32.9	13.4	19.5
1883	Lorostemon bombaciflorum	Lorostemon	bombaciflorum																											0	Wet taxa
1884	Lorostemon colombianum	Lorostemon	colombianum																											0	Wet taxa
1885	Lovoa trichilioides	Lovoa	trichilioides										135	9					66.916			15.584			17.5	13	4.5
1886	Loxopterygium sagotii	Loxopterygium	sagotii				0.56137						150	9																	Wet taxa
1887	Lozania pittieri	Lozania	pittieri								3.2	0.11																			Dry taxa
1888	Luehea candicans	Luehea	candicans																											-533	Dry taxa		0.190477	0.675159
1889	Luehea candida	Luehea	candida		-3.8		0.91						25	49.62																	Dry taxa
1890	Luehea cymulosa	Luehea	cymulosa				0.4575						142	7																-277	Dry taxa		0.349779	1.10938
1891	Luehea grandiflora	Luehea	grandiflora				0.551																							-457	Dry taxa
1892	Luehea paniculata	Luehea	paniculata				0.54																							-398	Dry taxa
1893	Luehea seemannii	Luehea	seemannii	1.077	-1.585	-0.46	0.420934	86.22	8.61389	449	14.2219	0.349328	68.2	50.1167					62.3711	21.6495	40.7216	5.6701			31.9588			19.6917	1.42	-382	Dry taxa				0.171411	0.134525		2.82521	0.41
1894	Luehea speciosa	Luehea	speciosa													23	11	6												-261	Dry taxa
1895	Lueheopsis althaeiflora	Lueheopsis	althaeiflora								9.5																			0	Wet taxa
1896	Lueheopsis duckeana	Lueheopsis	duckeana				0.619909																							-371	Dry taxa
1897	Lueheopsis rosea	Lueheopsis	rosea				0.33						150	5																	Wet taxa		0.163097	1.23335
1898	Lueheopsis rugosa	Lueheopsis	rugosa				0.547013																							-313	Dry taxa		0.165543	0.499627
1899	Luetzelburgia andrade-limae	Luetzelburgia	andrade-limae				0.6																								Dry taxa
1900	Lunania parviflora	Lunania	parviflora				0.564																							-155	Wet taxa	2.60977	0.177582	0.620068
1901	Lysiloma acapulcense	Lysiloma	acapulcense																											-295	Dry taxa
1902	Lysiloma candida	Lysiloma	candida										27.0105	65.37																	Dry taxa
1903	Lysiloma divaricatum	Lysiloma	divaricatum		-4		0.845																								Dry taxa
1904	Mabea angularis	Mabea	angularis				0.627				6.8	0.13945																		0	Wet taxa
1905	Mabea caudata	Mabea	caudata				0.67						130.6	5.2625																	Wet taxa
1906	Mabea fistulifera	Mabea	fistulifera																											-435	Dry taxa		0.413656	0.869129
1907	Mabea klugii	Mabea	klugii																											0	Wet taxa
1908	Mabea nitida	Mabea	nitida				0.657497												47.7838			13.4162			38.8					-46	Wet taxa		0.360273	1.293		0.255109
1909	Mabea occidentalis	Mabea	occidentalis				0.63																							-18	Wet taxa		0.238122	1.0981
1910	Mabea piriri	Mabea	piriri				0.61092																							-63	Wet taxa	0.995009	0.205562	0.928112
1911	Mabea speciosa	Mabea	speciosa				0.635																							-29	Wet taxa	0.930688	0.117257	0.46673
1912	Machaerium acutifolium	Machaerium	acutifolium		-2.5		0.885	69.4	2.27191			0.08114																		-521	Dry taxa
1913	Machaerium biovulatum	Machaerium	biovulatum				0.8055																							-838	Dry taxa
1914	Machaerium brasiliense	Machaerium	brasiliense				0.66																								Dry taxa
1915	Machaerium capote	Machaerium	capote				0.71625						101.599	17.99				2.114													Dry taxa
1916	Machaerium floribundum	Machaerium	floribundum				0.760455						168	4.9		20.1	9.23333	5.43333	63	13.2943	49.7057	5			32						Dry taxa				0.377989	0.243346
1917	Machaerium floridum	Machaerium	floridum				0.89												54.14			10.2729			35.5871						Wet taxa					0.316725
1918	Machaerium multifoliolatum	Machaerium	multifoliolatum				0.74																								Wet taxa
1919	Machaerium nyctitans	Machaerium	nyctitans																											-643	Dry taxa
1920	Machaerium opacum	Machaerium	opacum		-2.26		0.695		0.697196	161.09		0.05685																			Dry taxa
1921	Machaerium paraguariense	Machaerium	paraguariense																												Dry taxa
1922	Machaerium pilosum	Machaerium	pilosum																											-182	Wet taxa
1923	Machaerium scleroxylon	Machaerium	scleroxylon		-1.4		0.74875	65.2	3.67818				90	38																	Dry taxa
1924	Machaerium stipitatum	Machaerium	stipitatum																												Dry taxa
1925	Machaerium villosum	Machaerium	villosum				0.78						193	1.27					59.1			3.4			37.5						Dry taxa					0.2925
1926	Maclura tinctoria	Maclura	tinctoria	1.55	-1.625		0.768427				13.3	0.39	210.145	6.93986	7.1	15	5	4.5	35.5	3.94444	31.5556	23.4	9.77161	2.0222	41.1					-549	Dry taxa			1.99731	0.242481	0.315823		2.03047	0.434308
1927	Macoubea guianensis	Macoubea	guianensis				0.402856																							-24	Wet taxa		0.188165	0.702022
1928	Macoubea sprucei	Macoubea	sprucei								14.6																			0	Wet taxa
1929	Macrocnemum roseum	Macrocnemum	roseum				0.45																						0.245	-164	Wet taxa		0.349832	1.56846
1930	Macrolobium acaciifolium	Macrolobium	acaciifolium				0.551																							-9	Wet taxa
1931	Macrolobium angustifolium	Macrolobium	angustifolium				0.655833																							-6	Wet taxa		0.142259	0.568918
1932	Macrolobium archeri	Macrolobium	archeri																											0	Wet taxa
1933	Macrolobium arenarium	Macrolobium	arenarium				0.62																								Wet taxa
1934	Macrolobium bifolium	Macrolobium	bifolium				0.63																							0	Wet taxa		0.160671	0.479386
1935	Macrolobium gracile	Macrolobium	gracile																											-13	Wet taxa		0.163602	0.5879
1936	Macrolobium ischnocalyx	Macrolobium	ischnocalyx				0.62																							0	Wet taxa
1937	Macrolobium latifolium	Macrolobium	latifolium				0.688												33.91			11.5967			54.4933						Wet taxa					0.374914
1938	Macrolobium limbatum	Macrolobium	limbatum				0.573																							0	Wet taxa	0.577303	0.0969887	0.434206
1939	Macrolobium microcalyx	Macrolobium	microcalyx				0.682833				7.7																			0	Wet taxa	0.7408	0.174929	0.541605
1940	Macrolobium multijugum	Macrolobium	multijugum																											0	Wet taxa
1941	Macrolobium suaveolens	Macrolobium	suaveolens		-2.25																									0	Wet taxa
1942	Macropeplus dentatus	Macropeplus	dentatus	3.32818	-1.37		0.488042																								Wet taxa							6.91264	2.43939
1943	Magnolia amazonica	Magnolia	amazonica																											-142	Wet taxa		0.247172	0.706494
1944	Magnolia mexicana	Magnolia	mexicana				0.49						130.17	9.87		33	19	7													Dry taxa
1945	Magnolia ovata	Magnolia	ovata				0.5425						106.4	15					60.8	17.76	43.04	14.81			24.39	17.14	7.25				Wet taxa				0.233492	0.132316	0.0393312
1946	Magnolia rimachii	Magnolia	rimachii																											0	Wet taxa
1947	Malmea dielsiana	Malmea	dielsiana																											-48	Wet taxa		0.114745	0.439825
1948	Malouetia tamaquarina	Malouetia	tamaquarina				0.605																							-1	Wet taxa
1949	Malpighia emarginata	Malpighia	emarginata										42	101																	Dry taxa
1950	Malpighia romeroana	Malpighia	romeroana																										-0.77		Dry taxa
1951	Malvaviscus arboreus	Malvaviscus	arboreus				0.458																								Dry taxa
1952	Manihot anomala	Manihot	anomala				0.6																								Dry taxa
1953	Manihot carthaginensis	Manihot	carthaginensis	1.4			0.34																								Dry taxa							4.11765
1954	Manihot dichotoma	Manihot	dichotoma										123.73	5.6																	Dry taxa
1955	Manihot guaranitica	Manihot	guaranitica		-0.8		0.19	107	4.90412																						Dry taxa
1956	Manilkara bidentata	Manilkara	bidentata	2.85	-2.75	-2.025	0.811115		2.9	150	9.30667	0.181667	108.835	15															5.78566	-172	Wet taxa	0.497401	0.213301	0.803012				3.57393	0.9
1957	Manilkara cavalcantei	Manilkara	cavalcantei				0.834																								Wet taxa
1958	Manilkara chicle	Manilkara	chicle		-4.59	-3.81	0.9325		0.683526				91.3985																	-256	Dry taxa
1959	Manilkara elata	Manilkara	elata				0.785				7.03	0.188	100.972																		Wet taxa
1960	Manilkara excelsa	Manilkara	excelsa				0.805						109.747
1961	Manilkara huberi	Manilkara	huberi	1.75			0.877318				12.8	0.2085	121.816	11.4		24.878	8.452	8.213											0		Wet taxa	0.347194	0.251023	0.875965				1.99472
1962	Manilkara inundata	Manilkara	inundata				0.695859						128.096																	-103	Wet taxa		0.236096	1.03499
1963	Manilkara jaimiqui	Manilkara	jaimiqui				0.805						85.0162
1964	Manilkara kauki	Manilkara	kauki				0.865						62.6784
1965	Manilkara longifolia	Manilkara	longifolia				0.785						93.7918
1966	Manilkara paraensis	Manilkara	paraensis				0.8375						84.2184																21.4		Wet taxa
1967	Manilkara rufula	Manilkara	rufula				0.815						84.2184
1968	Manilkara salzmannii	Manilkara	salzmannii				0.89875						107.831	18.97																	Dry taxa
1969	Manilkara sapota	Manilkara	sapota				0.861																								Dry taxa
1970	Manilkara sideroxylon	Manilkara	sideroxylon				0.895						109.747
1971	Manilkara staminodella	Manilkara	staminodella				0.785						96.9829
1972	Manilkara subsericea	Manilkara	subsericea				0.825						25.9805
1973	Manilkara valenzuelana	Manilkara	valenzuelana				0.885						91.3985
1974	Manilkara zapota	Manilkara	zapota				0.81875						98.5785			29	13	8												-255	Dry taxa
1975	Mansonia altissima	Mansonia	altissima										95	30					61.0775			14.9225			24	16.3	7.8
1976	Maprounea guianensis	Maprounea	guianensis				0.626804						109	12		13	5	4	53	7.84024	45.1598	20	18.4	1.6	27	17	10			-122	Wet taxa				0.283063	0.169237	0.0626804
1977	Maquira calophylla	Maquira	calophylla				0.60475																							-65	Wet taxa		0.123626	0.665915
1978	Maquira coriacea	Maquira	coriacea				0.455393																							-113	Wet taxa		0.240712	1.0499
1979	Maquira guianensis	Maquira	guianensis				0.673047																						0.43	-125	Wet taxa	0.596914	0.177298	0.554277
1980	Maquira sclerophylla	Maquira	sclerophylla	2.21	-1.72		0.531929				7.4	0.09	77.7513	53.2333																	Wet taxa		0.13499	0.597146				4.15469	1.02908
1981	Margaritaria nobilis	Margaritaria	nobilis				0.612375				12.42	0.401	165.5	9.05					41.3			21.5			37.2					-189	Wet taxa		0.296614	0.976694		0.227804
1982	Marila alternifolia	Marila	alternifolia																											0	Wet taxa
1983	Marila laxiflora	Marila	laxiflora				0.491624				9.9	0.15																		-182	Wet taxa
1984	Marila tomentosa	Marila	tomentosa																											-26	Wet taxa
1985	Marlierea excoriata	Marlierea	excoriata																												Wet taxa
1986	Marlierea imperfecta	Marlierea	imperfecta				0.93																								Wet taxa
1987	Marlierea umbraticola	Marlierea	umbraticola																										0		Wet taxa		0.0834097	0.311325
1988	Marmaroxylon basijugum	Marmaroxylon	basijugum																											-9	Wet taxa		0.109884	0.470598
1989	Marmaroxylon racemosum	Marmaroxylon	racemosum				0.838421																						9.47		Wet taxa
1990	Martiodendron parviflorum	Martiodendron	parviflorum				0.841195						170	3.5																	Wet taxa
1991	Matayba adenanthera	Matayba	adenanthera																											0	Wet taxa
1992	Matayba arborescens	Matayba	arborescens				0.696667																							-164	Wet taxa
1993	Matayba elaeagnoides	Matayba	elaeagnoides																												Dry taxa
1994	Matayba elegans	Matayba	elegans				0.75																							-176	Wet taxa
1995	Matayba guianensis	Matayba	guianensis				0.82				7.45																			-430	Dry taxa	2.79801	0.0950254	0.540275
1996	Matayba inelegans	Matayba	inelegans				0.82																							-2	Wet taxa		0.0708859	0.229532
1997	Matayba macrocarpa	Matayba	macrocarpa				0.77																							-42	Wet taxa
[truncated: 1,708 more rows]
